# Supplementary material for: ZIC1 is a context-dependent medulloblastoma driver in the rhombic lip
Source: Nat Genet. 2025 Jan 3;57(1):88–102. doi: 10.1038/s41588-024-02014-z (PMC11735403; doi:10.1038/s41588-024-02014-z)
Supplement: Supplementary file 3 — Supplementary Table 1: Metadata for the samples used in the study. Supplementary Table 2: Reagents and resources used for the study (reagents and resources). Supplementary Tables 3–10: Recurrent CNA genomic loci for each medulloblastoma subgroup determined by using GISTIC on SNP6 array-derived segmentation files (G3_GISTIC_amp, G3_GISTIC_del, G4_GISTIC_amp, G4_GISTIC_del, SHH_GISTIC_amp, SHH_GISTIC_del, WNT_GISTIC_amp, WNT_GISTIC_del). Supplementary Tables 11–13: Subgroup-enriched and recurrent H3K27me3 regions determined from ChIP–seq data, as well as overlapping genes with loci from 2 (subgroup_enriched_27me3_peaks, subgroup_recurrent_27me3_peaks and 27me3_GISTIC_overlap_genes). Supplementary Table 14: Genes used to calculate differentiation score for G3 and G4 medulloblastoma tumors (neuron-like-gene-list). Supplementary Table 15: Primers used in the study (primers). Supplementary Table 16: Summary of transcription factors that exhibit subgroup-enriched expression as well as harbor ZIC1-binding motifs in their promoter (ZIC1_target_TFs_subgroup). [file 41588_2024_2014_MOESM3_ESM.xlsx]

## Sheet: 1_sample_info
Sample	Subgroup	RNA-Seq	WGS	WGS_cohort_status	WGS_public	27Ac_ChIP-Seq	27me3_ChIP-Seq	ChIP_Cohort	ChIP_cohort_status	ChIP_public	RNA_Seq	RNA_cohort_status	RNA_Seq_public	age	sex	SNF_subtype	Northcott_subtype	ZIC1_mutation_status
ICGC_MB1	SHH	RNA	WGS	Public	Northcott et al. 2017	NA	NA	NA	Non	NA	ICGC	Public	Northcott et al. 2017	6	F	NA	NA	NA
ICGC_MB101	SHH	RNA	WGS	Public	Northcott et al. 2017	NA	NA	NA	Non	NA	ICGC	Public	Northcott et al. 2017	39	F	NA	NA	NA
ICGC_MB102	SHH	RNA	WGS	Public	Northcott et al. 2017	NA	NA	NA	Non	NA	ICGC	Public	Northcott et al. 2017	23	T	NA	NA	NA
ICGC_MB104	SHH	RNA	WGS	Public	Northcott et al. 2017	NA	NA	NA	Non	NA	ICGC	Public	Northcott et al. 2017	35	M	NA	NA	NA
ICGC_MB106	Group3	RNA	WGS	Public	Northcott et al. 2017	NA	NA	NA	Non	NA	ICGC	Public	Northcott et al. 2017	3	M	NA	II	NA
ICGC_MB107	WNT	RNA	WGS	Public	Northcott et al. 2017	NA	NA	NA	Non	NA	ICGC	Public	Northcott et al. 2017	15	M	NA	NA	NA
ICGC_MB108	Group4	RNA	WGS	Public	Northcott et al. 2017	NA	NA	NA	Non	NA	ICGC	Public	Northcott et al. 2017	10	M	NA	VII	NA
ICGC_MB110	Group4	RNA	WGS	Public	Northcott et al. 2017	27Ac	NA	ICGC	Public	Lin et al. 2016	ICGC	Public	Northcott et al. 2017	10	F	NA	VI	NA
ICGC_MB111	Group3	RNA	WGS	Public	Northcott et al. 2017	NA	NA	NA	Non	NA	ICGC	Public	Northcott et al. 2017	4	F	NA	II	NA
ICGC_MB112	WNT	RNA	WGS	Public	Northcott et al. 2017	NA	NA	NA	Non	NA	ICGC	Public	Northcott et al. 2017	7	M	NA	NA	NA
ICGC_MB113	WNT	RNA	WGS	Public	Northcott et al. 2017	27Ac	NA	ICGC	Public	Lin et al. 2016	ICGC	Public	Northcott et al. 2017	14	F	NA	NA	NA
ICGC_MB114	Group4	RNA	WGS	Public	Northcott et al. 2017	NA	NA	NA	Non	NA	ICGC	Public	Northcott et al. 2017	8	M	NA	VIII	NA
ICGC_MB115	Group4	RNA	WGS	Public	Northcott et al. 2017	NA	NA	NA	Non	NA	ICGC	Public	Northcott et al. 2017	16	M	NA	VIII	NA
ICGC_MB117	WNT	RNA	WGS	Public	Northcott et al. 2017	NA	NA	NA	Non	NA	ICGC	Public	Northcott et al. 2017	13	F	NA	NA	NA
ICGC_MB118	Group4	RNA	WGS	Public	Northcott et al. 2017	NA	NA	NA	Non	NA	ICGC	Public	Northcott et al. 2017	11	M	NA	VIII	NA
ICGC_MB119	Group4	RNA	WGS	Public	Northcott et al. 2017	NA	NA	NA	Non	NA	ICGC	Public	Northcott et al. 2017	5	F	NA	VII	Mutated
ICGC_MB12	SHH	RNA	WGS	Public	Northcott et al. 2017	27Ac	NA	ICGC	Public	Lin et al. 2016	ICGC	Public	Northcott et al. 2017	3	M	NA	NA	NA
ICGC_MB121	Group4	RNA	WGS	Public	Northcott et al. 2017	NA	NA	NA	Non	NA	ICGC	Public	Northcott et al. 2017	8	M	NA	VIII	NA
ICGC_MB122	WNT	RNA	WGS	Public	Northcott et al. 2017	NA	NA	NA	Non	NA	ICGC	Public	Northcott et al. 2017	11	M	NA	NA	NA
ICGC_MB124	WNT	RNA	WGS	Public	Northcott et al. 2017	NA	NA	NA	Non	NA	ICGC	Public	Northcott et al. 2017	17	F	NA	NA	NA
ICGC_MB128	WNT	RNA	WGS	Public	Northcott et al. 2017	NA	NA	NA	Non	NA	ICGC	Public	Northcott et al. 2017	46	M	NA	NA	NA
ICGC_MB129	Group4	RNA	NA	Non	NA	27Ac	NA	ICGC	Public	Lin et al. 2016	ICGC	Public	Northcott et al. 2017	16	M	NA	VII	NA
ICGC_MB130	WNT	RNA	WGS	Public	Northcott et al. 2017	NA	NA	NA	Non	NA	ICGC	Public	Northcott et al. 2017	7	F	NA	NA	NA
ICGC_MB131	Group3	RNA	WGS	Public	Northcott et al. 2017	NA	NA	NA	Non	NA	ICGC	Public	Northcott et al. 2017	5	M	NA	II	NA
ICGC_MB132	SHH	RNA	WGS	Public	Northcott et al. 2017	NA	NA	NA	Non	NA	ICGC	Public	Northcott et al. 2017	5	F	NA	NA	NA
ICGC_MB134	Group3	RNA	WGS	Public	Northcott et al. 2017	NA	NA	NA	Non	NA	ICGC	Public	Northcott et al. 2017	3	F	NA	V	NA
ICGC_MB136	SHH	RNA	WGS	Public	Northcott et al. 2017	NA	NA	NA	Non	NA	ICGC	Public	Northcott et al. 2017	26	M	NA	NA	NA
ICGC_MB137	SHH	RNA	NA	Non	NA	NA	NA	NA	Non	NA	ICGC	Public	Northcott et al. 2017	10	M	NA	NA	NA
ICGC_MB139	Group3	RNA	WGS	Public	Northcott et al. 2017	NA	NA	NA	Non	NA	ICGC	Public	Northcott et al. 2017	3	K	NA	III	NA
ICGC_MB140	WNT	RNA	WGS	Public	Northcott et al. 2017	NA	NA	NA	Non	NA	ICGC	Public	Northcott et al. 2017	27	M	NA	NA	NA
ICGC_MB141	Group3	RNA	WGS	Public	Northcott et al. 2017	NA	NA	NA	Non	NA	ICGC	Public	Northcott et al. 2017	4	F	NA	VII	NA
ICGC_MB146	Group3	RNA	WGS	Public	Northcott et al. 2017	NA	NA	NA	Non	NA	ICGC	Public	Northcott et al. 2017	7	F	NA	VII	NA
ICGC_MB148	WNT	RNA	WGS	Public	Northcott et al. 2017	NA	NA	NA	Non	NA	ICGC	Public	Northcott et al. 2017	NA	F	NA	NA	NA
ICGC_MB15	Group4	RNA	WGS	Public	Northcott et al. 2017	NA	NA	NA	Non	NA	ICGC	Public	Northcott et al. 2017	17	M	NA	VIII	NA
ICGC_MB16	Group3	RNA	WGS	Public	Northcott et al. 2017	NA	NA	NA	Non	NA	ICGC	Public	Northcott et al. 2017	3	M	NA	III	NA
ICGC_MB164	Group3	RNA	WGS	Public	Northcott et al. 2017	NA	NA	NA	Non	NA	ICGC	Public	Northcott et al. 2017	4	M	NA	III	NA
ICGC_MB165	Group3	RNA	WGS	Public	Northcott et al. 2017	NA	NA	NA	Non	NA	ICGC	Public	Northcott et al. 2017	5	M	NA	III	NA
ICGC_MB166	Group3	RNA	WGS	Public	Northcott et al. 2017	NA	NA	NA	Non	NA	ICGC	Public	Northcott et al. 2017	7	M	NA	IV	NA
ICGC_MB168	Group3	RNA	WGS	Public	Northcott et al. 2017	NA	NA	NA	Non	NA	ICGC	Public	Northcott et al. 2017	9	M	NA	III	NA
ICGC_MB170	Group3	RNA	WGS	Public	Northcott et al. 2017	NA	NA	NA	Non	NA	ICGC	Public	Northcott et al. 2017	21	M	NA	II	NA
ICGC_MB174	Group4	RNA	WGS	Public	Northcott et al. 2017	NA	NA	NA	Non	NA	ICGC	Public	Northcott et al. 2017	16	M	NA	VI	NA
ICGC_MB175	Group4	RNA	WGS	Public	Northcott et al. 2017	NA	NA	NA	Non	NA	ICGC	Public	Northcott et al. 2017	11	M	NA	VIII	NA
ICGC_MB176	WNT	RNA	WGS	Public	Northcott et al. 2017	27Ac	NA	ICGC	Public	Lin et al. 2016	ICGC	Public	Northcott et al. 2017	9	F	NA	NA	NA
ICGC_MB177	Group4	RNA	WGS	Public	Northcott et al. 2017	NA	NA	NA	Non	NA	ICGC	Public	Northcott et al. 2017	6	F	NA	V	NA
ICGC_MB178	SHH	RNA	WGS	Public	Northcott et al. 2017	NA	NA	NA	Non	NA	ICGC	Public	Northcott et al. 2017	27	M	NA	NA	NA
ICGC_MB179	SHH	RNA	WGS	Public	Northcott et al. 2017	NA	NA	NA	Non	NA	ICGC	Public	Northcott et al. 2017	24	F	NA	NA	Mutated
ICGC_MB18	Group3	RNA	WGS	Public	Northcott et al. 2017	27Ac	NA	ICGC	Public	Lin et al. 2016	ICGC	Public	Northcott et al. 2017	13	F	NA	II	NA
ICGC_MB180	SHH	RNA	WGS	Public	Northcott et al. 2017	NA	NA	NA	Non	NA	ICGC	Public	Northcott et al. 2017	26	M	NA	NA	NA
ICGC_MB181	SHH	RNA	WGS	Public	Northcott et al. 2017	NA	NA	NA	Non	NA	ICGC	Public	Northcott et al. 2017	22	F	NA	NA	NA
ICGC_MB183	Group4	RNA	WGS	Public	Northcott et al. 2017	NA	NA	NA	Non	NA	ICGC	Public	Northcott et al. 2017	3	M	NA	VII	NA
ICGC_MB184	Group4	RNA	WGS	Public	Northcott et al. 2017	NA	NA	NA	Non	NA	ICGC	Public	Northcott et al. 2017	12	M	NA	VIII	NA
ICGC_MB185	Group4	RNA	WGS	Public	Northcott et al. 2017	NA	NA	NA	Non	NA	ICGC	Public	Northcott et al. 2017	3	M	NA	VIII	NA
ICGC_MB188	Group3	RNA	WGS	Public	Northcott et al. 2017	NA	NA	NA	Non	NA	ICGC	Public	Northcott et al. 2017	2.7	F	NA	IV	NA
ICGC_MB19	Group4	RNA	WGS	Public	Northcott et al. 2017	27Ac	NA	ICGC	Public	Lin et al. 2016	ICGC	Public	Northcott et al. 2017	13	F	NA	VII	NA
ICGC_MB193	SHH	RNA	WGS	Public	Northcott et al. 2017	NA	NA	NA	Non	NA	ICGC	Public	Northcott et al. 2017	2.3	F	NA	NA	NA
ICGC_MB194	SHH	RNA	WGS	Public	Northcott et al. 2017	NA	NA	NA	Non	NA	ICGC	Public	Northcott et al. 2017	31	M	NA	NA	NA
ICGC_MB198	Group3	RNA	WGS	Public	Northcott et al. 2017	NA	NA	NA	Non	NA	ICGC	Public	Northcott et al. 2017	8	M	NA	V	NA
ICGC_MB199	Group4	RNA	WGS	Public	Northcott et al. 2017	NA	NA	NA	Non	NA	ICGC	Public	Northcott et al. 2017	9	M	NA	V	NA
ICGC_MB2	Group4	RNA	WGS	Public	Northcott et al. 2017	NA	NA	NA	Non	NA	ICGC	Public	Northcott et al. 2017	7	M	NA	VIII	NA
ICGC_MB20	WNT	RNA	WGS	Public	Northcott et al. 2017	NA	NA	NA	Non	NA	ICGC	Public	Northcott et al. 2017	9	F	NA	NA	NA
ICGC_MB204	SHH	RNA	WGS	Public	Northcott et al. 2017	NA	NA	NA	Non	NA	ICGC	Public	Northcott et al. 2017	20	F	NA	NA	Mutated
ICGC_MB205	Group3	RNA	WGS	Public	Northcott et al. 2017	NA	NA	NA	Non	NA	ICGC	Public	Northcott et al. 2017	5	F	NA	V	NA
ICGC_MB206	SHH	RNA	WGS	Public	Northcott et al. 2017	27Ac	NA	ICGC	Public	Lin et al. 2016	ICGC	Public	Northcott et al. 2017	5	F	NA	NA	NA
ICGC_MB21	SHH	RNA	WGS	Public	Northcott et al. 2017	NA	NA	NA	Non	NA	ICGC	Public	Northcott et al. 2017	4	F	NA	NA	NA
ICGC_MB213	Group4	RNA	WGS	Public	Northcott et al. 2017	NA	NA	NA	Non	NA	ICGC	Public	Northcott et al. 2017	NA	M	NA	VIII	NA
ICGC_MB224	Group4	RNA	WGS	Public	Northcott et al. 2017	NA	NA	NA	Non	NA	ICGC	Public	Northcott et al. 2017	9	M	NA	VII	NA
ICGC_MB226	Group3	RNA	WGS	Public	Northcott et al. 2017	NA	NA	NA	Non	NA	ICGC	Public	Northcott et al. 2017	5	M	NA	II	NA
ICGC_MB227	Group4	RNA	WGS	Public	Northcott et al. 2017	NA	NA	NA	Non	NA	ICGC	Public	Northcott et al. 2017	4	M	NA	VI	NA
ICGC_MB228	Group4	RNA	WGS	Public	Northcott et al. 2017	NA	NA	NA	Non	NA	ICGC	Public	Northcott et al. 2017	8	F	NA	VIII	NA
ICGC_MB23	WNT	RNA	WGS	Public	Northcott et al. 2017	NA	NA	NA	Non	NA	ICGC	Public	Northcott et al. 2017	10	F	NA	NA	NA
ICGC_MB230	Group4	RNA	WGS	Public	Northcott et al. 2017	NA	NA	NA	Non	NA	ICGC	Public	Northcott et al. 2017	4	F	NA	I	NA
ICGC_MB232	Group4	RNA	WGS	Public	Northcott et al. 2017	NA	NA	NA	Non	NA	ICGC	Public	Northcott et al. 2017	3	M	NA	V	NA
ICGC_MB233	Group4	RNA	WGS	Public	Northcott et al. 2017	NA	NA	NA	Non	NA	ICGC	Public	Northcott et al. 2017	9	F	NA	VIII	Mutated
ICGC_MB234	SHH	RNA	WGS	Public	Northcott et al. 2017	NA	NA	NA	Non	NA	ICGC	Public	Northcott et al. 2017	27	F	NA	NA	NA
ICGC_MB235	Group3	RNA	WGS	Public	Northcott et al. 2017	NA	NA	NA	Non	NA	ICGC	Public	Northcott et al. 2017	1.6	F	NA	IV	NA
ICGC_MB236	Group4	RNA	WGS	Public	Northcott et al. 2017	NA	NA	NA	Non	NA	ICGC	Public	Northcott et al. 2017	18	M	NA	VIII	NA
ICGC_MB237	Group4	RNA	WGS	Public	Northcott et al. 2017	NA	NA	NA	Non	NA	ICGC	Public	Northcott et al. 2017	11	F	NA	VIII	NA
ICGC_MB239	SHH	RNA	WGS	Public	Northcott et al. 2017	NA	NA	NA	Non	NA	ICGC	Public	Northcott et al. 2017	28	M	NA	NA	NA
ICGC_MB24	Group4	RNA	WGS	Public	Northcott et al. 2017	NA	NA	NA	Non	NA	ICGC	Public	Northcott et al. 2017	7	M	NA	VIII	NA
ICGC_MB241	Group4	RNA	WGS	Public	Northcott et al. 2017	NA	NA	NA	Non	NA	ICGC	Public	Northcott et al. 2017	4	M	NA	VIII	NA
ICGC_MB243	SHH	RNA	WGS	Public	Northcott et al. 2017	NA	NA	NA	Non	NA	ICGC	Public	Northcott et al. 2017	10	M	NA	NA	NA
ICGC_MB244	SHH	RNA	WGS	Public	Northcott et al. 2017	NA	NA	NA	Non	NA	ICGC	Public	Northcott et al. 2017	3	M	NA	NA	NA
ICGC_MB246	SHH	RNA	WGS	Public	Northcott et al. 2017	NA	NA	NA	Non	NA	ICGC	Public	Northcott et al. 2017	25	M	NA	NA	NA
ICGC_MB247	Group3	RNA	WGS	Public	Northcott et al. 2017	NA	NA	NA	Non	NA	ICGC	Public	Northcott et al. 2017	10	F	NA	II	NA
ICGC_MB248	Group3	RNA	WGS	Public	Northcott et al. 2017	NA	NA	NA	Non	NA	ICGC	Public	Northcott et al. 2017	4	F	NA	II	NA
ICGC_MB250	SHH	RNA	WGS	Public	Northcott et al. 2017	NA	NA	NA	Non	NA	ICGC	Public	Northcott et al. 2017	7	M	NA	NA	NA
ICGC_MB26	Group4	RNA	WGS	Public	Northcott et al. 2017	27Ac	NA	ICGC	Public	Lin et al. 2016	ICGC	Public	Northcott et al. 2017	8	M	NA	VII	NA
ICGC_MB260	Group3	RNA	WGS	Public	Northcott et al. 2017	NA	NA	NA	Non	NA	ICGC	Public	Northcott et al. 2017	5	M	NA	II	NA
ICGC_MB262	SHH	RNA	WGS	Public	Northcott et al. 2017	NA	NA	NA	Non	NA	ICGC	Public	Northcott et al. 2017	45	M	NA	NA	NA
ICGC_MB264	Group4	RNA	WGS	Public	Northcott et al. 2017	NA	NA	NA	Non	NA	ICGC	Public	Northcott et al. 2017	5	F	NA	VII	NA
ICGC_MB265	Group4	RNA	WGS	Public	Northcott et al. 2017	NA	NA	NA	Non	NA	ICGC	Public	Northcott et al. 2017	9	M	NA	VI	NA
ICGC_MB266	SHH	RNA	WGS	Public	Northcott et al. 2017	NA	NA	NA	Non	NA	ICGC	Public	Northcott et al. 2017	1.2	M	NA	NA	NA
ICGC_MB268	SHH	RNA	WGS	Public	Northcott et al. 2017	NA	NA	NA	Non	NA	ICGC	Public	Northcott et al. 2017	3	F	NA	NA	NA
ICGC_MB269	Group4	RNA	WGS	Public	Northcott et al. 2017	NA	NA	NA	Non	NA	ICGC	Public	Northcott et al. 2017	9	F	NA	VIII	NA
ICGC_MB270	Group4	RNA	WGS	Public	Northcott et al. 2017	NA	NA	NA	Non	NA	ICGC	Public	Northcott et al. 2017	5	M	NA	VI	NA
ICGC_MB271	Group3	RNA	WGS	Public	Northcott et al. 2017	NA	NA	NA	Non	NA	ICGC	Public	Northcott et al. 2017	3	M	NA	IV	NA
ICGC_MB274	SHH	RNA	WGS	Public	Northcott et al. 2017	NA	NA	NA	Non	NA	ICGC	Public	Northcott et al. 2017	2	M	NA	NA	NA
ICGC_MB275	SHH	RNA	WGS	Public	Northcott et al. 2017	NA	NA	NA	Non	NA	ICGC	Public	Northcott et al. 2017	3	M	NA	NA	NA
ICGC_MB276	WNT	RNA	WGS	Public	Northcott et al. 2017	NA	NA	NA	Non	NA	ICGC	Public	Northcott et al. 2017	11	F	NA	NA	NA
ICGC_MB277	Group3	RNA	WGS	Public	Northcott et al. 2017	NA	NA	NA	Non	NA	ICGC	Public	Northcott et al. 2017	4	F	NA	III	NA
ICGC_MB278	Group3	RNA	WGS	Public	Northcott et al. 2017	NA	NA	NA	Non	NA	ICGC	Public	Northcott et al. 2017	8	F	NA	I	NA
ICGC_MB28	SHH	RNA	WGS	Public	Northcott et al. 2017	27Ac	NA	ICGC	Public	Lin et al. 2016	ICGC	Public	Northcott et al. 2017	1	M	NA	NA	NA
ICGC_MB280	Group4	RNA	WGS	Public	Northcott et al. 2017	NA	NA	NA	Non	NA	ICGC	Public	Northcott et al. 2017	14	F	NA	VIII	NA
ICGC_MB281	Group4	RNA	WGS	Public	Northcott et al. 2017	NA	NA	NA	Non	NA	ICGC	Public	Northcott et al. 2017	12	F	NA	V	NA
ICGC_MB284	SHH	RNA	WGS	Public	Northcott et al. 2017	NA	NA	NA	Non	NA	ICGC	Public	Northcott et al. 2017	29	M	NA	NA	NA
ICGC_MB286	Group4	RNA	WGS	Public	Northcott et al. 2017	NA	NA	NA	Non	NA	ICGC	Public	Northcott et al. 2017	7	F	NA	VI	NA
ICGC_MB287	SHH	RNA	WGS	Public	Northcott et al. 2017	NA	NA	NA	Non	NA	ICGC	Public	Northcott et al. 2017	2	F	NA	NA	NA
ICGC_MB288	Group4	RNA	WGS	Public	Northcott et al. 2017	NA	NA	NA	Non	NA	ICGC	Public	Northcott et al. 2017	6	M	NA	VII	NA
ICGC_MB289	Group3	RNA	WGS	Public	Northcott et al. 2017	NA	NA	NA	Non	NA	ICGC	Public	Northcott et al. 2017	8	M	NA	II	NA
ICGC_MB290	WNT	RNA	WGS	Public	Northcott et al. 2017	NA	NA	NA	Non	NA	ICGC	Public	Northcott et al. 2017	29	M	NA	NA	NA
ICGC_MB291	Group3	RNA	WGS	Public	Northcott et al. 2017	NA	NA	NA	Non	NA	ICGC	Public	Northcott et al. 2017	7	M	NA	II	NA
ICGC_MB292	Group3	RNA	WGS	Public	Northcott et al. 2017	NA	NA	NA	Non	NA	ICGC	Public	Northcott et al. 2017	4	M	NA	VII	NA
ICGC_MB293	Group4	RNA	WGS	Public	Northcott et al. 2017	NA	NA	NA	Non	NA	ICGC	Public	Northcott et al. 2017	28	M	NA	VIII	NA
ICGC_MB294	Group4	RNA	WGS	Public	Northcott et al. 2017	NA	NA	NA	Non	NA	ICGC	Public	Northcott et al. 2017	4	F	NA	VI	NA
ICGC_MB295	SHH	RNA	WGS	Public	Northcott et al. 2017	NA	NA	NA	Non	NA	ICGC	Public	Northcott et al. 2017	2	M	NA	NA	NA
ICGC_MB296	Group3	RNA	WGS	Public	Northcott et al. 2017	NA	NA	NA	Non	NA	ICGC	Public	Northcott et al. 2017	5	M	NA	II	NA
ICGC_MB297	Group4	RNA	WGS	Public	Northcott et al. 2017	NA	NA	NA	Non	NA	ICGC	Public	Northcott et al. 2017	10	M	NA	VII	NA
ICGC_MB299	SHH	RNA	WGS	Public	Northcott et al. 2017	NA	NA	NA	Non	NA	ICGC	Public	Northcott et al. 2017	8	M	NA	NA	NA
ICGC_MB3	SHH	RNA	WGS	Public	Northcott et al. 2017	NA	NA	NA	Non	NA	ICGC	Public	Northcott et al. 2017	16	F	NA	NA	NA
ICGC_MB302	Group4	RNA	WGS	Public	Northcott et al. 2017	NA	NA	NA	Non	NA	ICGC	Public	Northcott et al. 2017	7	M	NA	VIII	NA
ICGC_MB303	Group4	RNA	WGS	Public	Northcott et al. 2017	NA	NA	NA	Non	NA	ICGC	Public	Northcott et al. 2017	9	M	NA	V	NA
ICGC_MB304	Group3	RNA	WGS	Public	Northcott et al. 2017	NA	NA	NA	Non	NA	ICGC	Public	Northcott et al. 2017	8	M	NA	III	NA
ICGC_MB31	WNT	RNA	WGS	Public	Northcott et al. 2017	NA	NA	NA	Non	NA	ICGC	Public	Northcott et al. 2017	14	F	NA	NA	NA
ICGC_MB32	Group4	RNA	WGS	Public	Northcott et al. 2017	NA	NA	NA	Non	NA	ICGC	Public	Northcott et al. 2017	8	F	NA	VII	NA
ICGC_MB34	SHH	RNA	WGS	Public	Northcott et al. 2017	NA	NA	NA	Non	NA	ICGC	Public	Northcott et al. 2017	13	F	NA	NA	NA
ICGC_MB35	SHH	RNA	WGS	Public	Northcott et al. 2017	27Ac	NA	ICGC	Public	Lin et al. 2016	ICGC	Public	Northcott et al. 2017	4	F	NA	NA	NA
ICGC_MB36	Group3	RNA	WGS	Public	Northcott et al. 2017	27Ac	NA	ICGC	Public	Lin et al. 2016	ICGC	Public	Northcott et al. 2017	4	M	NA	II	NA
ICGC_MB37	SHH	RNA	WGS	Public	Northcott et al. 2017	27Ac	NA	ICGC	Public	Lin et al. 2016	ICGC	Public	Northcott et al. 2017	1	F	NA	NA	NA
ICGC_MB38	Group4	RNA	WGS	Public	Northcott et al. 2017	27Ac	NA	ICGC	Public	Lin et al. 2016	ICGC	Public	Northcott et al. 2017	6	M	NA	VI	NA
ICGC_MB39	Group3	RNA	WGS	Public	Northcott et al. 2017	NA	NA	NA	Non	NA	ICGC	Public	Northcott et al. 2017	4	M	NA	II	NA
ICGC_MB40	Group4	RNA	WGS	Public	Northcott et al. 2017	27Ac	NA	ICGC	Public	Lin et al. 2016	ICGC	Public	Northcott et al. 2017	3	M	NA	VII	NA
ICGC_MB45	Group3	RNA	WGS	Public	Northcott et al. 2017	NA	NA	NA	Non	NA	ICGC	Public	Northcott et al. 2017	3	M	NA	IV	NA
ICGC_MB46	WNT	RNA	WGS	Public	Northcott et al. 2017	NA	NA	NA	Non	NA	ICGC	Public	Northcott et al. 2017	6	F	NA	NA	NA
ICGC_MB49	Group4	RNA	WGS	Public	Northcott et al. 2017	NA	NA	NA	Non	NA	ICGC	Public	Northcott et al. 2017	10	M	NA	VIII	NA
ICGC_MB5	Group3	RNA	WGS	Public	Northcott et al. 2017	NA	NA	NA	Non	NA	ICGC	Public	Northcott et al. 2017	6	F	NA	IV	NA
ICGC_MB50	Group3	RNA	WGS	Public	Northcott et al. 2017	NA	NA	NA	Non	NA	ICGC	Public	Northcott et al. 2017	10	F	NA	II	NA
ICGC_MB51	Group4	RNA	WGS	Public	Northcott et al. 2017	NA	NA	NA	Non	NA	ICGC	Public	Northcott et al. 2017	7	M	NA	VI	NA
ICGC_MB53	SHH	RNA	WGS	Public	Northcott et al. 2017	NA	NA	NA	Non	NA	ICGC	Public	Northcott et al. 2017	20	M	NA	NA	NA
ICGC_MB54	WNT	RNA	WGS	Public	Northcott et al. 2017	NA	NA	NA	Non	NA	ICGC	Public	Northcott et al. 2017	31	F	NA	NA	NA
ICGC_MB56	SHH	RNA	WGS	Public	Northcott et al. 2017	NA	NA	NA	Non	NA	ICGC	Public	Northcott et al. 2017	42	F	NA	NA	NA
ICGC_MB57	Group4	RNA	WGS	Public	Northcott et al. 2017	NA	NA	NA	Non	NA	ICGC	Public	Northcott et al. 2017	23	F	NA	VII	NA
ICGC_MB58	Group4	RNA	WGS	Public	Northcott et al. 2017	NA	NA	NA	Non	NA	ICGC	Public	Northcott et al. 2017	19	M	NA	VIII	NA
ICGC_MB59	SHH	RNA	WGS	Public	Northcott et al. 2017	NA	NA	NA	Non	NA	ICGC	Public	Northcott et al. 2017	32	F	NA	NA	NA
ICGC_MB6	Group4	RNA	WGS	Public	Northcott et al. 2017	NA	NA	NA	Non	NA	ICGC	Public	Northcott et al. 2017	14	F	NA	VI	NA
ICGC_MB60	SHH	RNA	WGS	Public	Northcott et al. 2017	NA	NA	NA	Non	NA	ICGC	Public	Northcott et al. 2017	23	M	NA	NA	NA
ICGC_MB61	SHH	RNA	WGS	Public	Northcott et al. 2017	NA	NA	NA	Non	NA	ICGC	Public	Northcott et al. 2017	28	M	NA	NA	NA
ICGC_MB63	SHH	RNA	WGS	Public	Northcott et al. 2017	NA	NA	NA	Non	NA	ICGC	Public	Northcott et al. 2017	27	M	NA	NA	NA
ICGC_MB64	Group4	RNA	WGS	Public	Northcott et al. 2017	27Ac	NA	ICGC	Public	Lin et al. 2016	ICGC	Public	Northcott et al. 2017	18	M	NA	VIII	NA
ICGC_MB65	Group4	RNA	WGS	Public	Northcott et al. 2017	NA	NA	NA	Non	NA	ICGC	Public	Northcott et al. 2017	18	M	NA	VII	NA
ICGC_MB68	SHH	RNA	WGS	Public	Northcott et al. 2017	NA	NA	NA	Non	NA	ICGC	Public	Northcott et al. 2017	22	F	NA	NA	NA
ICGC_MB7	Group4	RNA	WGS	Public	Northcott et al. 2017	27Ac	NA	ICGC	Public	Lin et al. 2016	ICGC	Public	Northcott et al. 2017	9	M	NA	VIII	NA
ICGC_MB70	Group4	RNA	WGS	Public	Northcott et al. 2017	NA	NA	NA	Non	NA	ICGC	Public	Northcott et al. 2017	28	M	NA	VII	NA
ICGC_MB71	Group4	RNA	WGS	Public	Northcott et al. 2017	NA	NA	NA	Non	NA	ICGC	Public	Northcott et al. 2017	20	M	NA	VIII	NA
ICGC_MB8	Group4	RNA	WGS	Public	Northcott et al. 2017	NA	NA	NA	Non	NA	ICGC	Public	Northcott et al. 2017	11	F	NA	VIII	NA
ICGC_MB83	Group4	RNA	WGS	Public	Northcott et al. 2017	NA	NA	NA	Non	NA	ICGC	Public	Northcott et al. 2017	14	F	NA	VIII	NA
ICGC_MB84	Group4	RNA	WGS	Public	Northcott et al. 2017	NA	NA	NA	Non	NA	ICGC	Public	Northcott et al. 2017	12	M	NA	VII	NA
ICGC_MB85	Group4	RNA	WGS	Public	Northcott et al. 2017	NA	NA	NA	Non	NA	ICGC	Public	Northcott et al. 2017	5	F	NA	VII	NA
ICGC_MB86	Group4	RNA	WGS	Public	Northcott et al. 2017	NA	NA	NA	Non	NA	ICGC	Public	Northcott et al. 2017	4	M	NA	VI	NA
ICGC_MB88	SHH	RNA	WGS	Public	Northcott et al. 2017	NA	NA	NA	Non	NA	ICGC	Public	Northcott et al. 2017	2	M	NA	NA	NA
ICGC_MB89	Group3	RNA	WGS	Public	Northcott et al. 2017	NA	NA	NA	Non	NA	ICGC	Public	Northcott et al. 2017	4	F	NA	III	NA
ICGC_MB9	Group3	RNA	WGS	Public	Northcott et al. 2017	27Ac	NA	ICGC	Public	Lin et al. 2016	ICGC	Public	Northcott et al. 2017	6	M	NA	II	NA
ICGC_MB90	Group3	RNA	WGS	Public	Northcott et al. 2017	27Ac	NA	ICGC	Public	Lin et al. 2016	ICGC	Public	Northcott et al. 2017	1.6	M	NA	IV	NA
ICGC_MB91	Group4	RNA	WGS	Public	Northcott et al. 2017	27Ac	NA	ICGC	Public	Lin et al. 2016	ICGC	Public	Northcott et al. 2017	15	M	NA	VIII	NA
ICGC_MB92	Group4	RNA	WGS	Public	Northcott et al. 2017	NA	NA	NA	Non	NA	ICGC	Public	Northcott et al. 2017	10	M	NA	VII	NA
ICGC_MB94	Group4	RNA	WGS	Public	Northcott et al. 2017	NA	NA	NA	Non	NA	ICGC	Public	Northcott et al. 2017	15	F	NA	VI	NA
ICGC_MB95	Group3	RNA	WGS	Public	Northcott et al. 2017	27Ac	NA	ICGC	Public	Lin et al. 2016	ICGC	Public	Northcott et al. 2017	3	M	NA	II	NA
ICGC_MB96	Group3	RNA	WGS	Public	Northcott et al. 2017	NA	NA	NA	Non	NA	ICGC	Public	Northcott et al. 2017	3	M	NA	III	NA
ICGC_MB98	Group3	RNA	WGS	Public	Northcott et al. 2017	NA	NA	NA	Non	NA	ICGC	Public	Northcott et al. 2017	8	M	NA	III	NA
ICGC_MB99	Group4	RNA	WGS	Public	Northcott et al. 2017	NA	NA	NA	Non	NA	ICGC	Public	Northcott et al. 2017	8	M	NA	VIII	NA
MDT-AP-0007	SHH	RNA	NA	Non	NA	27Ac	27me3	OG	New	NA	MAGIC	Public	Skowron et al. 2021	7.16	M	SHH_1	NA	NA
MDT-AP-0102	Group3	NA	NA	Non	NA	27Ac	27me3	OG	New	NA	NA	Non	NA	2.07	M	Group3_1	IV	NA
MDT-AP-0118	SHH	RNA	WGS	Public	Northcott et al. 2017	27Ac	27me3	OG	New	NA	MAGIC	Public	Skowron et al. 2021	8.84	M	SHH_1	NA	NA
MDT-AP-0161	SHH	RNA	NA	Non	NA	27Ac	27me3	OG	New	NA	new_RNA	New	NA	NA	NA	NA	NA	NA
MDT-AP-0229	Group3	RNA	NA	Non	NA	27Ac	27me3	OG	New	NA	MAGIC	Public	Hendrikse et al. 2022	4	M	Group3_1	III	NA
MDT-AP-0369	Group3	RNA	NA	Non	NA	27Ac	27me3	OG	New	NA	MAGIC	Public	Hendrikse et al. 2022	2	F	Group3_1	IV	NA
MDT-AP-0383	WNT	RNA	NA	Non	NA	27Ac	27me3	OG	New	NA	MAGIC	New	NA	10	M	WNT_1	NA	NA
MDT-AP-0435	SHH	RNA	WGS	Public	Northcott et al. 2017	27Ac	27me3	OG	New	NA	MAGIC	Public	Skowron et al. 2021	4.03	M	SHH_1	NA	NA
MDT-AP-0558	Group4	RNA	NA	Non	NA	27Ac	27me3	OG	New	NA	MAGIC	Public	Hendrikse et al. 2022	10	F	Group4_2	VIII	NA
MDT-AP-0567	Group4	RNA	NA	Non	NA	27Ac	27me3	OG	New	NA	MAGIC	Public	Hendrikse et al. 2022	13	M	Group4_1	VII	NA
MDT-AP-0592	SHH	RNA	WGS	New	NA	27Ac	27me3	OG	New	NA	MAGIC	Public	Skowron et al. 2021	7	M	SHH_1	NA	NA
MDT-AP-0605	Group4	RNA	WGS	New	NA	27Ac	27me3	OG	New	NA	MAGIC	Public	Hendrikse et al. 2022	9	M	Group4_2	VIII	NA
MDT-AP-0749	SHH	RNA	WGS	Public	Northcott et al. 2017	27Ac	27me3	OG	New	NA	MAGIC	Public	Skowron et al. 2021	5.87	F	SHH_1	NA	NA
MDT-AP-0827	SHH	RNA	NA	Non	NA	27Ac	27me3	OG	New	NA	MAGIC	Public	Skowron et al. 2021	8	F	SHH_1	NA	NA
MDT-AP-1120	Group4	RNA	NA	Non	NA	27Ac	27me3	OG	New	NA	MAGIC	Public	Hendrikse et al. 2022	7	F	Group4_3	VI	NA
MDT-AP-1123	Group4	RNA	NA	Non	NA	27Ac	27me3	OG	New	NA	new_RNA	New	NA	12	M	Group4_2	VIII	NA
MDT-AP-1126	Group4	RNA	NA	Non	NA	27Ac	NA	OG	New	NA	MAGIC	Public	Hendrikse et al. 2022	17	M	Group4_1	V	NA
MDT-AP-1167	Group3	RNA	WGS	Public	Northcott et al. 2017	27Ac	27me3	OG	New	NA	MAGIC	Public	Hendrikse et al. 2022	9	F	Group3_3	II	NA
MDT-AP-1168	Group4	RNA	WGS	Public	Northcott et al. 2017	27Ac	27me3	OG	New	NA	MAGIC	Public	Hendrikse et al. 2022	8.44	M	Group4_2	VIII	NA
MDT-AP-1169	WNT	RNA	NA	Non	NA	27Ac	27me3	OG	New	NA	MAGIC	New	NA	8.18	F	WNT_1	NA	NA
MDT-AP-1170	Group4	RNA	NA	Non	NA	27Ac	27me3	OG	New	NA	MAGIC	Public	Hendrikse et al. 2022	3.86	M	Group4_3	NA	NA
MDT-AP-1219	Group3	RNA	NA	Non	NA	27Ac	27me3	OG	New	NA	new_RNA	New	NA	7	NA	Group3_3	II	NA
MDT-AP-1254	Group4	RNA	NA	Non	NA	27Ac	27me3	OG	New	NA	MAGIC	Public	Hendrikse et al. 2022	16	M	Group4_1	VI	NA
MDT-AP-1262	SHH	RNA	NA	Non	NA	27Ac	27me3	OG	New	NA	MAGIC	Public	Skowron et al. 2021	4	M	SHH_3	NA	NA
MDT-AP-1264	SHH	RNA	NA	Non	NA	27Ac	27me3	OG	New	NA	MAGIC	Public	Skowron et al. 2021	20	F	SHH_4	NA	NA
MDT-AP-1266	Group4	RNA	NA	Non	NA	27Ac	27me3	OG	New	NA	MAGIC	Public	Hendrikse et al. 2022	14	M	Group4_1	VI	NA
MDT-AP-1291	SHH	NA	NA	Non	NA	27Ac	27me3	OG	New	NA	NA	Non	NA	1.1	M	SHH_2	NA	NA
MDT-AP-1341	Group3	RNA	NA	Non	NA	27Ac	27me3	OG	New	NA	MAGIC	Public	Hendrikse et al. 2022	7	M	Group3_1	III	NA
MDT-AP-1377	Group3	RNA	NA	Non	NA	27Ac	27me3	OG	New	NA	MAGIC	Public	Hendrikse et al. 2022	3.08	M	Group3_3	II	NA
MDT-AP-1403	Group4	RNA	WGS	Public	Northcott et al. 2017	27Ac	27me3	OG	New	NA	new_RNA	New	NA	7.97	M	Group4_3	VII	NA
MDT-AP-1404	SHH	RNA	NA	Non	NA	27Ac	27me3	OG	New	NA	MAGIC	Public	Skowron et al. 2021	3.82	F	SHH_2	NA	NA
MDT-AP-1405	Group4	RNA	WGS	Public	Northcott et al. 2017	27Ac	27me3	OG	New	NA	MAGIC	Public	Hendrikse et al. 2022	8.79	M	Group4_3	VII	NA
MDT-AP-1406	SHH	RNA	NA	Non	NA	27Ac	27me3	OG	New	NA	MAGIC	Public	Skowron et al. 2021	15.24	F	SHH_1	NA	NA
MDT-AP-1407	Group3	RNA	NA	Non	NA	27Ac	27me3	OG	New	NA	new_RNA	New	NA	5	M	NA	NA	NA
MDT-AP-2061	SHH	NA	NA	Non	NA	27Ac	27me3	OG	New	NA	NA	Non	NA	8	M	SHH_1	NA	NA
MDT-AP-2065	SHH	NA	NA	Non	NA	27Ac	27me3	OG	New	NA	NA	Non	NA	8	M	SHH_1	NA	NA
MDT-AP-2085	Group3	RNA	NA	Non	NA	27Ac	27me3	OG	New	NA	MAGIC	Public	Hendrikse et al. 2022	7	F	Group3_2	II	NA
MDT-AP-2086	SHH	RNA	NA	Non	NA	27Ac	27me3	OG	New	NA	MAGIC	Public	Skowron et al. 2021	0.5	F	NA	NA	NA
MDT-AP-2126	Group4	RNA	WGS	New	NA	27Ac	27me3	OG	New	NA	MAGIC	New	NA	6	F	Group4_1	V	NA
MDT-AP-2128	Group4	RNA	NA	Non	NA	27Ac	27me3	OG	New	NA	MAGIC	Public	Hendrikse et al. 2022	2	M	Group4_3	VII	NA
MDT-AP-2130	Group4	RNA	WGS	Public	Northcott et al. 2017	27Ac	27me3	OG	New	NA	MAGIC	Public	Hendrikse et al. 2022	9	M	Group4_3	VII	NA
MDT-AP-2131	SHH	RNA	WGS	Public	Northcott et al. 2017	27Ac	27me3	OG	New	NA	MAGIC	Public	Skowron et al. 2021	2.95	M	SHH_1	NA	NA
MDT-AP-2148	Group4	RNA	WGS	Public	Northcott et al. 2017	27Ac	27me3	OG	New	NA	MAGIC	Public	Hendrikse et al. 2022	8.3	M	Group4_3	VII	NA
MDT-AP-2249	Group4	RNA	NA	Non	NA	27Ac	27me3	OG	New	NA	MAGIC	Public	Hendrikse et al. 2022	4	F	Group4_2	VI	NA
MDT-AP-2305	Group4	RNA	WGS	New	NA	27Ac	27me3	OG	New	NA	new_RNA	New	NA	9	F	Group4_1	VI	NA
MDT-AP-2370	Group4	RNA	NA	Non	NA	27Ac	27me3	OG	New	NA	new_RNA	New	NA	5.29	M	Group4_1	V	NA
MDT-AP-2372	Group4	RNA	NA	Non	NA	27Ac	27me3	OG	New	NA	MAGIC	Public	Hendrikse et al. 2022	2.82	M	Group4_1	V	NA
MDT-AP-2377	SHH	RNA	NA	Non	NA	27Ac	27me3	OG	New	NA	MAGIC	Public	Skowron et al. 2021	5.19	M	SHH_1	NA	NA
MDT-AP-2379	SHH	RNA	NA	Non	NA	27Ac	27me3	OG	New	NA	MAGIC	Public	Skowron et al. 2021	1.66	F	SHH_3	NA	NA
MDT-AP-2641	Group4	RNA	NA	Non	NA	27Ac	27me3	OG	New	NA	MAGIC	Public	Hendrikse et al. 2022	17.3	M	Group4_2	VIII	NA
MDT-AP-2651	Group3	RNA	NA	Non	NA	27Ac	27me3	OG	New	NA	MAGIC	Public	Vladoiu et al. 2019	3	M	Group3_1	IV	NA
MDT-AP-2673	Group4	RNA	WGS	Public	Northcott et al. 2017	27Ac	27me3	OG	New	NA	MAGIC	Public	Hendrikse et al. 2022	10.1	F	Group4_3	NA	NA
MDT-AP-2722	Group4	RNA	NA	Non	NA	27Ac	27me3	OG	New	NA	new_RNA	New	NA	11.5	F	NA	VII	NA
MDT-AP-2745	Group3	RNA	WGS	Public	Northcott et al. 2017	27Ac	27me3	OG	New	NA	MAGIC	Public	Hendrikse et al. 2022	11.7	M	Group3_2	III	NA
MDT-AP-2841	WNT	RNA	NA	Non	NA	27Ac	27me3	OG	New	NA	MAGIC	New	NA	6.6	M	WNT_1	NA	NA
MDT-AP-3024	SHH	RNA	NA	Non	NA	27Ac	27me3	OG	New	NA	MAGIC	Public	Skowron et al. 2021	2.5	F	SHH_2	NA	NA
MDT-AP-3025	Group4	RNA	NA	Non	NA	27Ac	27me3	OG	New	NA	MAGIC	Public	Hendrikse et al. 2022	NA	NA	Group4_2	VIII	NA
MDT-AP-3030	Group4	RNA	NA	Non	NA	27Ac	NA	OG	New	NA	MAGIC	Public	Hendrikse et al. 2022	7	M	Group4_2	VIII	NA
MDT-AP-3431	SHH	RNA	WGS	Public	Northcott et al. 2017	27Ac	27me3	OG	New	NA	new_RNA	New	NA	3.4	M	NA	NA	NA
MDT-AP-3486	Group3	RNA	NA	Non	NA	27Ac	27me3	OG	New	NA	new_RNA	New	NA	2	M	NA	II	NA
MDT-AP-3524	Group3	RNA	NA	Non	NA	27Ac	27me3	OG	New	NA	new_RNA	New	NA	2.4	M	NA	IV	NA
MDT-AP-0122	Group3	RNA	NA	Non	NA	27Ac	27me3	OG	New	NA	MAGIC	Public	Hendrikse et al. 2022	6	M	Group3_2	II	NA
MDT-AP-0611	Group4	RNA	NA	Non	NA	27Ac	27me3	OG	New	NA	MAGIC	New	NA	12	M	NA	NA	NA
MDT-AP-1217	SHH	RNA	WGS	Public	Northcott et al. 2017	27Ac	27me3	OG	New	NA	MAGIC	Public	Skowron et al. 2021	25	F	NA	NA	NA
MDT-AP-2307	SHH	NA	WGS	Public	Northcott et al. 2017	27Ac	27me3	OG	New	NA	NA	Non	NA	NA	NA	NA	NA	Mutated
MDT-AP-0002	Group3	RNA	NA	Non	NA	27Ac	NA	AM	New	NA	MAGIC	New	Hendrikse et al. 2022	3.65	F	Group3_1	IV	NA
MDT-AP-0101	Group3	RNA	NA	Non	NA	27Ac	NA	AM	New	NA	MAGIC	Public	Hendrikse et al. 2022	4.48	M	Group3_1	III	NA
MDT-AP-1166	Group3	RNA	WGS	Public	Northcott et al. 2017	27Ac	NA	AM	New	NA	MAGIC	Public	Hendrikse et al. 2022	6.96	F	Group3_3	II	NA
MDT-AP-1362	Group3	RNA	WGS	Public	Northcott et al. 2017	27Ac	NA	AM	New	NA	MAGIC	Public	Hendrikse et al. 2022	11.43	M	Group4_3	VIII	NA
MDT-AP-1364	Group3	RNA	WGS	Public	Northcott et al. 2017	27Ac	NA	AM	New	NA	MAGIC	New	NA	10.74	M	Group3_3	II	NA
MDT-AP-1369	Group3	RNA	WGS	Public	Northcott et al. 2017	27Ac	NA	AM	New	NA	MAGIC	Public	Hendrikse et al. 2022	3.03	M	Group3_1	III	NA
MDT-AP-1402	Group3	NA	WGS	Public	Northcott et al. 2017	27Ac	NA	AM	New	NA	NA	Non	NA	NA	NA	NA	IV	NA
MDT-AP-2088	Group4	RNA	NA	Non	NA	27Ac	NA	AM	New	NA	MAGIC	New	Hendrikse et al. 2022	7	F	Group4_3	VII	NA
MDT-AP-2635	Group4	NA	NA	Non	NA	27Ac	NA	AM	New	NA	NA	Non	NA	NA	NA	NA	VII	NA
MDT-AP-3421	Group3	NA	NA	Non	NA	27Ac	NA	AM	New	NA	NA	Non	NA	NA	NA	NA	NA	NA
MDT-AP-0004	Group4	RNA	NA	Non	NA	27Ac	NA	AM	New	NA	MAGIC	Public	Vladoiu et al. 2019	6.55	F	Group4_2	VIII	NA
MDT-AP-0074	Group4	RNA	WGS	Public	Northcott et al. 2017	27Ac	NA	AM	New	NA	MAGIC	Public	Vladoiu et al. 2019	3.29	M	Group4_1	V	NA
MDT-AP-0223	Group4	RNA	WGS	Public	Northcott et al. 2017	27Ac	NA	AM	New	NA	MAGIC	Public	Vladoiu et al. 2019	10.59	F	Group4_2	VIII	NA
MDT-AP-0530	Group4	RNA	WGS	Public	Northcott et al. 2017	27Ac	NA	AM	New	NA	MAGIC	Public	Hendrikse et al. 2022	9.09	M	Group4_1	VI	NA
MDT-AP-1361	Group4	RNA	NA	Non	NA	27Ac	NA	AM	New	NA	MAGIC	Public	Hendrikse et al. 2022	4.18	M	Group4_1	V	NA
MDT-AP-1365	Group4	RNA	WGS	Public	Northcott et al. 2017	27Ac	NA	AM	New	NA	MAGIC	New	Hendrikse et al. 2022	12.99	M	Group4_2	VIII	NA
MDT-AP-1366	Group4	RNA	WGS	Public	Northcott et al. 2017	27Ac	NA	AM	New	NA	MAGIC	Public	Hendrikse et al. 2022	5.79	M	Group4_2	VIII	NA
MDT-AP-1367	Group4	RNA	WGS	Public	Northcott et al. 2017	27Ac	NA	AM	New	NA	MAGIC	Public	Hendrikse et al. 2022	8.13	M	Group4_3	VII	NA
MDT-AP-2304	Group4	RNA	WGS	Public	Northcott et al. 2017	27Ac	NA	AM	New	NA	MAGIC	Public	Hendrikse et al. 2022	7.4	M	Group4_3	VII	NA
MDT-AP-3510	Group4	NA	NA	Non	NA	27Ac	NA	AM	New	NA	NA	Non	NA	NA	NA	NA	VIII	NA
MDT-AP-0001	SHH	RNA	NA	Non	NA	27Ac	NA	AM	New	NA	MAGIC	Public	Skowron et al. 2021	2.04	F	SHH_2	NA	NA
MDT-AP-0452	SHH	RNA	NA	Non	NA	27Ac	NA	AM	New	NA	MAGIC	Public	Skowron et al. 2021	46	M	SHH_4	NA	NA
MDT-AP-0599	SHH	RNA	NA	Non	NA	27Ac	NA	AM	New	NA	MAGIC	Public	Skowron et al. 2021	12	M	SHH_1	NA	NA
MDT-AP-1243	SHH	RNA	NA	Non	NA	27Ac	NA	AM	New	NA	MAGIC	Public	Skowron et al. 2021	1	M	SHH_3	NA	NA
MDT-AP-1250	SHH	RNA	NA	Non	NA	27Ac	NA	AM	New	NA	MAGIC	Public	Skowron et al. 2021	26	F	SHH_4	NA	NA
MDT-AP-1256	SHH	RNA	NA	Non	NA	27Ac	NA	AM	New	NA	MAGIC	Public	Skowron et al. 2021	1	M	SHH_2	NA	NA
MDT-AP-1271	SHH	NA	NA	Non	NA	27Ac	NA	AM	New	NA	NA	Non	NA	NA	NA	NA	NA	NA
MDT-AP-1330	SHH	RNA	NA	Non	NA	27Ac	NA	AM	New	NA	MAGIC	Public	Skowron et al. 2021	37	M	SHH_4	NA	NA
MDT-AP-2048	SHH	NA	NA	Non	NA	27Ac	NA	AM	New	NA	NA	Non	NA	NA	NA	NA	NA	NA
MDT-AP-2063	SHH	RNA	NA	Non	NA	27Ac	NA	AM	New	NA	MAGIC	Public	Skowron et al. 2021	2.75	M	SHH_1	NA	NA
MDT-AP-2381	SHH	RNA	NA	Non	NA	27Ac	NA	AM	New	NA	MAGIC	Public	Skowron et al. 2021	1.41	F	SHH_2	NA	NA
MDT-AP-2395	SHH	NA	NA	Non	NA	27Ac	NA	AM	New	NA	NA	Non	NA	NA	NA	NA	NA	NA
MDT-AP-0430	WNT	RNA	NA	Non	NA	27Ac	NA	AM	New	NA	MAGIC	Public	Suzuki et al. 2019	7.35	F	WNT_1	NA	NA
MDT-AP-0520	WNT	NA	NA	Non	NA	27Ac	NA	AM	New	NA	NA	Non	NA	NA	NA	NA	NA	NA
MDT-AP-1380	WNT	RNA	NA	Non	NA	27Ac	NA	AM	New	NA	MAGIC	New	NA	9.33	M	WNT_1	NA	NA
MDT-AP-1400	WNT	NA	NA	Non	NA	27Ac	NA	AM	New	NA	NA	Non	NA	NA	NA	NA	NA	NA
MDT-AP-2843	WNT	NA	NA	Non	NA	27Ac	NA	AM	New	NA	NA	Non	NA	NA	NA	NA	NA	NA
MDT-AP-0009	Group4	RNA	WGS	Public	Northcott et al. 2017	NA	NA	NA	Non	NA	MAGIC	Public	Vladoiu et al. 2019	3.19	M	Group4_3	NA	NA
MDT-AP-0220	Group4	RNA	WGS	Public	Northcott et al. 2017	NA	NA	NA	Non	NA	MAGIC	Public	Vladoiu et al. 2019	5.62	F	Group4_3	I	NA
MDT-AP-0222	Group4	RNA	WGS	Public	Northcott et al. 2017	NA	NA	NA	Non	NA	MAGIC	Public	Vladoiu et al. 2019	5.8	M	Group4_3	VII	NA
MDT-AP-0224	SHH	RNA	WGS	Public	Suzuki et al. 2019	NA	NA	NA	Non	NA	MAGIC	Public	Skowron et al. 2021	14.54	M	SHH_1	NA	NA
MDT-AP-0432	Group4	RNA	WGS	Public	Northcott et al. 2017	NA	NA	NA	Non	NA	MAGIC	Public	Hendrikse et al. 2022	9.19	M	Group4_3	VII	NA
MDT-AP-0437	Group4	RNA	WGS	Public	Northcott et al. 2017	NA	NA	NA	Non	NA	MAGIC	Public	Hendrikse et al. 2022	3.53	M	Group4_1	VI	NA
MDT-AP-0580	Group3	RNA	WGS	Public	Northcott et al. 2017	NA	NA	NA	Non	NA	MAGIC	Public	Vladoiu et al. 2019	7.72	M	Group3_2	I	NA
MDT-AP-0704	SHH	RNA	WGS	Public	Northcott et al. 2017	NA	NA	NA	Non	NA	MAGIC	Public	Skowron et al. 2021	1.66	M	SHH_2	NA	NA
MDT-AP-0706	SHH	RNA	WGS	Public	Northcott et al. 2017	NA	NA	NA	Non	NA	MAGIC	Public	Skowron et al. 2021	46	F	NA	NA	NA
MDT-AP-0707	SHH	RNA	WGS	Public	Northcott et al. 2017	NA	NA	NA	Non	NA	MAGIC	Public	Skowron et al. 2021	33	F	SHH_4	NA	NA
MDT-AP-1110	SHH	RNA	WGS	Public	Suzuki et al. 2019	NA	NA	NA	Non	NA	MAGIC	Public	Skowron et al. 2021	19	F	SHH_4	NA	NA
MDT-AP-1112	SHH	RNA	WGS	Public	Suzuki et al. 2019	NA	NA	NA	Non	NA	MAGIC	Public	Skowron et al. 2021	31	F	SHH_4	NA	NA
MDT-AP-1137	SHH	RNA	WGS	Public	Northcott et al. 2017	NA	NA	NA	Non	NA	MAGIC	Public	Skowron et al. 2021	2	F	SHH_3	NA	NA
MDT-AP-1165	Group4	RNA	WGS	Public	Northcott et al. 2017	NA	NA	NA	Non	NA	MAGIC	Public	Hendrikse et al. 2022	7.74	M	Group4_1	VI	NA
MDT-AP-1200	SHH	RNA	WGS	Public	Northcott et al. 2017	NA	NA	NA	Non	NA	MAGIC	Public	Skowron et al. 2021	34	F	SHH_4	NA	NA
MDT-AP-1202	SHH	RNA	WGS	Public	Northcott et al. 2017	NA	NA	NA	Non	NA	MAGIC	Public	Skowron et al. 2021	25	F	SHH_4	NA	NA
MDT-AP-1206	Group4	RNA	WGS	Public	Northcott et al. 2017	NA	NA	NA	Non	NA	MAGIC	Public	Hendrikse et al. 2022	1	F	Group4_3	VII	NA
MDT-AP-1207	Group4	RNA	WGS	Public	Northcott et al. 2017	NA	NA	NA	Non	NA	MAGIC	Public	Hendrikse et al. 2022	5	M	Group4_3	VII	NA
MDT-AP-1208	SHH	RNA	WGS	Public	Northcott et al. 2017	NA	NA	NA	Non	NA	MAGIC	Public	Skowron et al. 2021	5	F	NA	NA	NA
MDT-AP-1209	Group4	RNA	WGS	Public	Northcott et al. 2017	NA	NA	NA	Non	NA	MAGIC	Public	Hendrikse et al. 2022	8	M	Group4_3	VII	NA
MDT-AP-1211	SHH	RNA	WGS	Public	Northcott et al. 2017	NA	NA	NA	Non	NA	MAGIC	Public	Skowron et al. 2021	1	M	SHH_2	NA	NA
MDT-AP-1216	SHH	RNA	WGS	Public	Northcott et al. 2017	NA	NA	NA	Non	NA	MAGIC	Public	Skowron et al. 2021	12	M	SHH_4	NA	NA
MDT-AP-1218	SHH	RNA	WGS	Public	Northcott et al. 2017	NA	NA	NA	Non	NA	MAGIC	Public	Skowron et al. 2021	17	F	SHH_1	NA	NA
MDT-AP-1299	WNT	RNA	WGS	Public	Northcott et al. 2017	NA	NA	NA	Non	NA	MAGIC	New	NA	12.6	M	WNT_1	NA	NA
MDT-AP-1323	Group4	RNA	WGS	Public	Northcott et al. 2017	NA	NA	NA	Non	NA	MAGIC	Public	Hendrikse et al. 2022	9	M	Group4_2	VIII	NA
MDT-AP-1398	Group4	RNA	WGS	Public	Northcott et al. 2017	NA	NA	NA	Non	NA	MAGIC	Public	Hendrikse et al. 2022	21	M	Group4_3	VII	NA
MDT-AP-2006	SHH	RNA	WGS	Public	Northcott et al. 2017	NA	NA	NA	Non	NA	MAGIC	Public	Skowron et al. 2021	11	F	NA	NA	NA
MDT-AP-2073	Group3	RNA	WGS	Public	Northcott et al. 2017	NA	NA	NA	Non	NA	MAGIC	Public	Hendrikse et al. 2022	NA	M	NA	IV	NA
MDT-AP-2075	Group4	RNA	WGS	Public	Northcott et al. 2017	NA	NA	NA	Non	NA	MAGIC	Public	Hendrikse et al. 2022	7	F	Group4_2	VIII	NA
MDT-AP-2077	SHH	RNA	WGS	Public	Northcott et al. 2017	NA	NA	NA	Non	NA	MAGIC	Public	Skowron et al. 2021	5	M	SHH_1	NA	NA
MDT-AP-2110	Group3	RNA	WGS	Public	Northcott et al. 2017	NA	NA	NA	Non	NA	MAGIC	Public	Hendrikse et al. 2022	2	M	NA	IV	NA
MDT-AP-2111	SHH	RNA	WGS	Public	Northcott et al. 2017	NA	NA	NA	Non	NA	MAGIC	Public	Skowron et al. 2021	1	M	SHH_3	NA	NA
MDT-AP-2112	SHH	RNA	WGS	Public	Northcott et al. 2017	NA	NA	NA	Non	NA	MAGIC	Public	Skowron et al. 2021	2	F	SHH_3	NA	NA
MDT-AP-2116	Group4	RNA	WGS	Public	Northcott et al. 2017	NA	NA	NA	Non	NA	MAGIC	Public	Hendrikse et al. 2022	10	M	NA	VII	NA
MDT-AP-2149	SHH	RNA	WGS	Public	Northcott et al. 2017	NA	NA	NA	Non	NA	MAGIC	Public	Skowron et al. 2021	1.36	M	NA	NA	NA
MDT-AP-2169	Group3	RNA	WGS	Public	Northcott et al. 2017	NA	NA	NA	Non	NA	MAGIC	Public	Vladoiu et al. 2019	2.1	M	Group3_1	IV	NA
MDT-AP-2173	Group3	RNA	WGS	Public	Northcott et al. 2017	NA	NA	NA	Non	NA	MAGIC	Public	Hendrikse et al. 2022	4.4	M	Group3_3	II	NA
MDT-AP-2174	SHH	RNA	WGS	Public	Northcott et al. 2017	NA	NA	NA	Non	NA	MAGIC	Public	Skowron et al. 2021	6.3	M	SHH_1	NA	NA
MDT-AP-2180	Group3	RNA	WGS	Public	Northcott et al. 2017	NA	NA	NA	Non	NA	MAGIC	Public	Vladoiu et al. 2019	2.4	M	Group3_1	III	NA
MDT-AP-2181	Group4	RNA	WGS	Public	Northcott et al. 2017	NA	NA	NA	Non	NA	MAGIC	Public	Hendrikse et al. 2022	9.6	M	NA	VII	Mutated
MDT-AP-2183	SHH	RNA	WGS	Public	Northcott et al. 2017	NA	NA	NA	Non	NA	MAGIC	Public	Skowron et al. 2021	15.9	M	SHH_4	NA	NA
MDT-AP-2405	Group3	RNA	WGS	Public	Northcott et al. 2017	NA	NA	NA	Non	NA	MAGIC	Public	Vladoiu et al. 2019	2	M	Group3_1	IV	NA
MDT-AP-2407	Group4	RNA	WGS	Public	Northcott et al. 2017	NA	NA	NA	Non	NA	MAGIC	Public	Hendrikse et al. 2022	6	M	Group4_3	VII	NA
MDT-AP-2510	Group3	RNA	WGS	Public	Northcott et al. 2017	NA	NA	NA	Non	NA	MAGIC	Public	Hendrikse et al. 2022	5.5	M	Group3_3	II	NA
MDT-AP-2532	Group4	RNA	WGS	Public	Northcott et al. 2017	NA	NA	NA	Non	NA	MAGIC	Public	Hendrikse et al. 2022	5	M	NA	V	NA
MDT-AP-2631	Group3	RNA	WGS	Public	Northcott et al. 2017	NA	NA	NA	Non	NA	MAGIC	Public	Vladoiu et al. 2019	4.7	M	Group3_1	V	NA
MDT-AP-2774	SHH	RNA	WGS	Public	Northcott et al. 2017	NA	NA	NA	Non	NA	MAGIC	Public	Skowron et al. 2021	0.83	F	SHH_3	NA	NA
MDT-AP-2832	Group3	RNA	WGS	Public	Northcott et al. 2017	NA	NA	NA	Non	NA	MAGIC	Public	Hendrikse et al. 2022	4	M	Group3_1	III	NA
MDT-AP-2849	Group4	RNA	WGS	Public	Northcott et al. 2017	NA	NA	NA	Non	NA	MAGIC	Public	Hendrikse et al. 2022	10	F	Group4_1	NA	NA
MDT-AP-2859	Group4	RNA	WGS	Public	Northcott et al. 2017	NA	NA	NA	Non	NA	MAGIC	Public	Hendrikse et al. 2022	17	M	Group4_2	VIII	NA
MDT-AP-3017	Group4	RNA	WGS	Public	Northcott et al. 2017	NA	NA	NA	Non	NA	MAGIC	Public	Hendrikse et al. 2022	5.9	F	Group4_1	VI	NA
MDT-AP-3021	Group4	RNA	WGS	Public	Northcott et al. 2017	NA	NA	NA	Non	NA	MAGIC	Public	Hendrikse et al. 2022	10.1	M	Group4_2	VIII	NA
MDT-AP-3156	Group3	RNA	WGS	Public	Northcott et al. 2017	NA	NA	NA	Non	NA	MAGIC	Public	Hendrikse et al. 2022	3.7	M	Group3_1	III	NA
MDT-AP-3401	Group4	RNA	WGS	Public	Northcott et al. 2017	NA	NA	NA	Non	NA	MAGIC	Public	Hendrikse et al. 2022	6	M	NA	NA	NA
MDT-AP-3402	Group3	RNA	WGS	Public	Northcott et al. 2017	NA	NA	NA	Non	NA	MAGIC	Public	Hendrikse et al. 2022	5.5	F	NA	NA	NA
MB3667	Group3	NA	NA	Non	NA	NA	NA	NA	Non	NA	NA	Non	NA	11.3	F	NA	NA	NA
MB3693	Group3	NA	NA	Non	NA	NA	NA	NA	Non	NA	NA	Non	NA	2.5	M	NA	NA	NA
MB4010	Group3	NA	NA	Non	NA	NA	NA	NA	Non	NA	NA	Non	NA	NA	M	NA	NA	NA
MB3689	Group4	NA	NA	Non	NA	NA	NA	NA	Non	NA	NA	Non	NA	6	M	NA	NA	NA
MB3760	Group4	NA	NA	Non	NA	NA	NA	NA	Non	NA	NA	Non	NA	8.3	M	NA	NA	NA
SF10767	Group4	NA	NA	Non	NA	NA	NA	NA	Non	NA	NA	Non	NA	NA	M	NA	NA	NA
MB3697	SHH	NA	NA	Non	NA	NA	NA	NA	Non	NA	NA	Non	NA	13	F	NA	NA	NA
MB3724	SHH	NA	NA	Non	NA	NA	NA	NA	Non	NA	NA	Non	NA	NA	F	NA	NA	NA

## Sheet: 2_Reagents_and_resources
REAGENT or RESOURCE	SOURCE	IDENTIFIER
Antibodies
H3K27ac	Active Motif	39133
H3K27me3	Diagenode	C15410069
H3K27me3	Cell Signalling Tech	9733
FLAG	Sigma-Aldrich	F1804
ZIC1	Sigma-Aldrich	HPA004098
ZIC4	ThermoFisher Scientific	PA5-56392
H3	Abcam	1791
GAPDH	Cell Signalling Tech	2118
Actin	Cell Signalling Tech	8457
Rabbit IgG secondary antibody	Thermofisher	A27039
Biological samples
Tissue – primary medulloblastoma	This paper	NA
Mouse P4 hindbrain	This paper	NA
Mouse P5 hindbrain	This paper	NA
Developing human cerebellar slides	This paper	NA
(Joint MRC/Wellcome (MR/R006237/1) Human Developmental Biology Resource)
Chemicals, peptides, and recombinant proteins
EGF	Sigma-Aldrich	E9644
FGF	Peprotech	100-18B
Heparin	Sigma-Aldrich
NeuroCult NS-A Basal Medium (Human)	Stemcelll Technologies Inc.	5750
N2 Supplement (100X)	ThermoFisher Scientific	17502048
B27 Supplement (50X), minus vitamin A	ThermoFisher Scientific	12587010
DMEM	Wisent	319-005-CL
EMEM	Wisent	320-005-CL
Fetal Bovine Serum	Wisent	80450
Sodium pyruvate	Wisent	600-110-EL
Blasticidin	ThermoFisher Scientific	A1113903
Formaldehyde	Sigma-Aldrich	F8775
Cycloheximide	Sigmal-Aldrich	C4859
Neurobasal	ThermoFisher Scientific	21103049
Sodium pyruvate	ThermoFisher Scientific	11360070
Penicillin-Streptomycin	ThermoFisher Scientific	15140122
Glutamax	ThermoFisher Scientific	35050061
SHH	Peprotech	315-22
Critical commercial assays
NEBNext Ultra II DNA Library Prep Kit for Illumina	New England Biolabs	NEB7645
MTS proliferation assay kit	Promega	G3580
NEBNext Multiplex Oligos for Illumina (Dual Index)	New England Biolabs	NEB7335
NEBNext Multiplex Oligos for Illumina (Dual Index Primers)	New England Biolabs	NEB7600
In-Fusion® Snap Assembly Starter Bundle	Takara	638945
RNAscope® 2.5 High Definition(HD)- RED Assay	ACDBio	322350
Deposited data
RNA-Seq on Group 3 MB cells and GNPs transduced with ZIC constructs	This paper	GSE217571
ChIP-Seq on Group 3 MB cells and GNPs transduced with ZIC constructs	This paper	GSE217638
Primary medulloblastoma tumor H3K27ac/me3 ChIP-Seq, H3K27ac Hi-ChIP, RNA-Seq, WGS	This paper	EGAS00001006741
Experimental models: Cell lines
MB051 (patient derived xenograft)	This paper	NA
Cell lines - D425	Duke University	NA
Cell lines - D283	Duke University	NA
Experimental models: Organisms/strains
ATOH1-GFP C57BL/6J mice	Jackson Laboratory	13593
Oligonucleotides
Human ZIC1 qRT-PCR forward primer	This paper	NA
GCGCTCCGAGAATTTAAAGA
Human ZIC1 qRT-PCR reverse primer	This paper	NA
CACGTGCATGTGCTTCTTG
Human ZIC4 qRT-PCR forward primer	This paper	NA
GATTCGGCTACACCGTCTG
Human ZIC4 qRT-PCR reverse primer	This paper	NA
GCGGAGCGAGATTACCTTG
Human GAPDH qRT-PCR forward primer	This paper	NA
GAAGGTGAAGGTCGGAGTC
Human GAPDH qRT-PCR reverse primer	This paper	NA
GAAGATGGTGATGGGATTTC
ZIC4_exon_rs6766244_sanger_forward_primer	This paper	NA
TCCTGAGGACCTCTGCATCT
ZIC4_exon_rs6766244_sanger_reverse_primer	This paper	NA
CAGGACCTGGGAGAGAAGTG
Recombinant DNA
BFP-Bsd (synthesized for this study)	Vector Builder	VB200813-1686nqm
pLV[Exp]-EF1A>TagBFP2(ns):P2A:Bsd
ZIC1-BFP-Bsd (synthesized for this study)	Vector Builder	VB210225-1054mdd
pLV[Exp]-EF1A>hZIC1[NM_003412.4](ns):T2A:TagBFP2(ns):P2A:Bsd
ZIC4-BFP-Bsd (synthesized for this study)	Vector Builder	VB210225-1058pwk
pLV[Exp]-EF1A>hZIC4[NM_001168378.1](ns):T2A:TagBFP2(ns):P2A:Bsd
ZIC1-ZIC4-BFP-Bsd (synthesized for this study)	Vector Builder	VB201007-1111pjn
pLV[Exp]-EF1A>hZIC1[NM_003412.4](ns):E2A:hZIC4[NM_001168378.1](ns):T2A
:TagBFP2(ns):P2A:Bsd
pCDH-mcherry	This paper	NA
pCDH-ZIC1WT-mch	This paper	NA
pCDH-ZIC1-R294C-mch	This paper	NA
pCDH-ZIC1-P301S-mch	This paper	NA
pCDH-ZIC1-E317D-mch	This paper	NA
pCDH-ZIC1-S346R-mch	This paper	NA
pCDH-ZIC1-S399F-mch	This paper	NA
pCDH-ZIC1-S403F-mch	This paper	NA
pCDH-ZIC1-N441S-mch	This paper	NA
pCDH-FLAG-ZIC1WT-GFP	This paper	NA
pCDH- FLAG-ZIC1-R294C-GFP	This paper	NA
pCDH- FLAG-ZIC1-P301S-GFP	This paper	NA
pCDH- FLAG-ZIC1-S399F-GFP	This paper	NA
pCDH- FLAG-ZIC1-S403F-GFP	This paper	NA
Software and algorithms
Bowtie2 2.2.1		https://github.com/BenLangmead/bowtie2
MACS2 2.1.1.20160309		https://pypi.org/project/MACS2/
Deeptools 3.1.3		https://github.com/deeptools/deepTools
Samtools 1.5		https://github.com/samtools/
Bedtools 2.27		https://github.com/arq5x/bedtools2
ROSE 0.1		https://bitbucket.org/young_computation/rose/src/master/
GenomicRanges		https://bioconductor.org/packages/release/bioc/html/GenomicRanges.html
STAR 2.7.4		https://github.com/alexdobin/STAR
HTSeq 0.6.0		https://github.com/simon-anders/htseq
DESeq2 1.26.0		https://github.com/mikelove/DESeq2
FeatureCounts 1.6.2		https://rdrr.io/bioc/Rsubread/man/featureCounts.html
CRC	https://github.com/linlabcode/CRC	https://github.com/linlabcode/CRC
FIMO 5.0.5		https://meme-suite.org/meme/doc/fimo.html
Bowtie2 2.3.4		https://github.com/BenLangmead/bowtie2
HiC-pro 2.9.0		https://github.com/nservant/HiC-Pro
Hichipper 0.7.3		https://github.com/aryeelab/hichipper
BWA-mem 0.7.8		https://github.com/lh3/bwa
Platypus 0.8.1	https://github.com/andyrimmer/Platypus	https://github.com/andyrimmer/Platypus
EAGLE2		https://alkesgroup.broadinstitute.org/Eagle/#Xeagle2
Bcftools 1.9		http://www.htslib.org/download/
Affymetrix Power Tools 1.18.2	ThermoFisher Scientific	https://www.thermofisher.com/ca/en/home/life-science/microarray-analysis/microarray-analysis-partners-programs/affymetrix-developers-network/affymetrix-power-tools.html
GISTIC 2.0.23		https://www.genepattern.org/modules/docs/GISTIC_2.0#gsc.tab=0
G profiler		https://biit.cs.ut.ee/gprofiler/
Control-FREEC 10.3		http://boevalab.inf.ethz.ch/FREEC/
Genome Analysis Tool Kit 4.1.2.0		https://github.com/broadinstitute/gatk/releases
Complexheatmap 2.2.0		https://jokergoo.github.io/ComplexHeatmap-reference/book/
Homer 4.9		http://homer.ucsd.edu/homer/
Other
Active Motif H3K27ac ChIP-Seq service	Active Motif	NA

## Sheet: 3_G3_GISTIC_amp
cytoband	8q24.21	5q11.2	14q22.3	12q24.33	2p24.3	1q44	20q11.21	2q22.3	14q32.33	11q25	11p11.12	12p13.32	19q13.43	3p22.2	9q22.33	10q26.3	7q21.2	13q21.33	6p11.1	22q13.31	3p25.3	21q22.3
q value	3.7142e-56	1.7176e-28	9.9493e-08	4.3789e-06	1.2566e-05	4.5317e-05	0.00033698	0.0012753	0.00034827	0.0014808	0.0028853	0.0068458	0.0076344	0.0072158	0.021515	0.045071	0.11751	0.11751	0.12996	0.14895	0.042873	0.22272
residual q value	3.7142e-56	1.7176e-28	1.3967e-07	4.3789e-06	1.2566e-05	4.5317e-05	0.00033698	0.0012753	0.0012753	0.0014808	0.0028853	0.0068458	0.0076344	0.012649	0.021515	0.045071	0.11751	0.11751	0.12996	0.14895	0.2006	0.22272
wide peak boundaries	chr8:128745202-128793696	chr5:57319483-57341013	chr14:57206470-57322256	chr12:118650021-133851895	chr2:15985603-16178359	chr1:249087716-249250621	chr20:29840666-29850834	chr2:148445979-148895333	chr14:105356691-107349540	chr11:134833731-135006516	chr11:50692413-54835634	chr12:1-6307409	chr19:58971756-59128983	chr3:38373102-38781205	chr9:101751402-102328646	chr10:134717682-134897795	chr7:91487793-92581017	chr13:70301079-71127495	chr6:58517832-62251072	chr22:47070048-48370448	chr3:1-17700385	chr21:47961056-48129895
genes in wide peak	MYC	[PLK2]	OTX2	hsa-mir-4304	MYCN	hsa-mir-3124	DEFB115	ACVR2A	CRIP1	[LOC283177]	OR4A5	CACNA1C	MZF1	ACVR2B	COL15A1	TTC40	hsa-mir-1285-1	ATXN8OS	[KHDRBS2]	GRAMD4	hsa-mir-563	PRMT2
			OTX2OS1	hsa-mir-1178	MYCNOS	ZNF692		ORC4	CRIP2		OR4C46	CCND2	UBE2M	SCN5A	TGFBR1	LOC399829	KRIT1	KLHL1		TBC1D22A	hsa-mir-3134	S100B
				ACADS		ZNF672		MBD5	ELK2AP			FGF6	TRIM28	SCN10A	SEC61B		CDK6			CERK	hsa-mir-4270	DIP2A
				BCL7A		SH3BP5L			BRF1			FKBP4	SLC27A5	EXOG	ALG2		CYP51A1			LOC339685	hsa-mir-885
				SCARB1		PGBD2			JAG2			FOXM1	ZNF324	XYLB			PEX1			FLJ46257	ATP2B2
				COX6A1		MIR3124			ADAM6			KCNA1	CHMP2A	LOC100128640			MTERF				BTD
				EIF2B1					MTA1			KCNA5	ZNF446				AKAP9				CAV3
				STX2					KIAA0125			KCNA6	MGC2752				ANKIB1				DAZL
				GOLGA3					PACS2			NDUFA9	ZBTB45				GATAD1				FANCD2
				GTF2H3					GPR132			NINJ2	LOC100131691				RBM48				FBLN2
				HPD					CDCA4			NTF3					MGC16142				GRM7
				MMP17					TMEM121			RAD52					FAM133B				HRH1
				MSI1					BTBD6			KDM5A					LRRD1				IL5RA
				P2RX4					AHNAK2			SLC6A12					LOC728066				IRAK2
				P2RX7					C14orf79			SLC6A13									ITPR1
				PLA2G1B					PLD4			TEAD4									OGG1
				POLE					NUDT14			TULP3									OXTR
				PRKAB1					KIAA0284			VWF									PPARG
				PSMD9					C14orf80			FGF23									RAF1
				PXMP2					LINC00226			DYRK4									RPL32
				PXN					LINC00221			AKAP3									SEC13
				RAN					TEX22			RAD51AP1									SETMAR
				RPLP0								TSPAN9									SLC6A1
				CLIP1								ERC1									SLC6A6
				SFSWAP								GALNT8									SLC6A11
				HNF1A								ITFG2									SYN2
				UBC								PRMT8									TIMP4
				ZNF10								PARP11									NR2C2
				ZNF26								ANO2									VHL
				ZNF84								C12orf4									WNT7A
				ZNF140								C12orf5									XPC
				CDK2AP1								WNK1									BRPF1
				ULK1								ADIPOR2									COLQ
				DENR								WNT5B									CAMK1
				OASL								C12orf32									BHLHE40
				DYNLL1								NRIP2									SH3BP5
				SRSF9								CCDC77									VGLL4
				HCAR3								EFCAB4B									EDEM1
				HIP1R								CACNA2D4									TBC1D5
				PIWIL1								FBXL14									TATDN2
				CABP1								DCP1B									SRGAP3
				NCOR2								B4GALNT3									IQSEC1
				KNTC1								LOC283440									ARPC4
				MLEC								IQSEC3									TADA3
				RNF10								LOC574538									ATG7
				MPHOSPH9								LRTM2									CHL1
				CAMKK2								FAM138D									CAND2
				ZNF268								LOC100271702									RFTN1
				TMED2								LOC100288778									NUP210
				GCN1L1								LOC100292680									PLCL2
				RAB35								MIR3649									ANKRD28
				SNRNP35								LOC100507424									CAPN7
				CIT								LOC100652846									MKRN2
				FZD10																	THUMPD3
				MLXIP																	HACL1
				P2RX2																	TTLL3
				SETD1B																	CNTN6
				ANKLE2																	LSM3
				SIRT4																	LINC00312
				ABCB9																	LMCD1
				RIMBP2																	C3orf32
				ATP6V0A2																	TRNT1
				HSPB8																	CRBN
				HCAR1																	C3orf19
				GALNT9																	GHRL
				ARL6IP4																	ARL8B
				TAOK3																	SETD5
				POP5																	TMEM40
				ANAPC5																	TMEM111
				TRIAP1																	BRK1
				RHOF																	RAD18
				SBNO1																	LRRN1
				ZCCHC8																	CIDEC
				CHFR																	ZFYVE20
				DIABLO																	MTMR14
				PITPNM2																	MRPS25
				EP400																	CRELD1
				DHX37																	TMEM43
				FBRSL1																	HDAC11
				DDX55																	TSEN2
				SUDS3																	GRIP2
				C12orf43																	C3orf20
				VPS33A																	JAGN1
				RSRC2																	GHRLOS2
				AACS																	IL17RC
				NOC4L																	EAF1
				B3GNT4																	OXNAD1
				OGFOD2																	C3orf24
				VPS37B																	GALNTL2
				TCTN2																	CHCHD4
				RNF34																	METTL6
				CCDC92																	TAMM41
				PUS1																	IL17RE
				COQ5																	CPNE9
				SRRM4																	FGD5
				CCDC62																	CIDECP
				KDM2B																	CNTN4
				UNC119B																	SUMF1
				ORAI1																	RPUSD3
				C12orf65																	PRRT3
				TMEM132C																	LOC285370
				CCDC64																	LOC285375
				TMEM132B																	DPH3
				LOC116437																	COL6A4P1
				TMEM132D																	TPRXL
				SLC15A4																	LHFPL4
				SPPL3																	LOC401052
				BRI3BP																	LOC440944
				FAM101A																	SNORA7A
				ZNF664																	MIR563
				TMEM120B																	MIR885
				WDR66																	EGOT
				GLT1D1																	GHRLOS
				LOC144742																	LOC100129480
				CCDC60																	LOC100132526
				PGAM5																	LOC100288428
				RILPL2																	MIR4270
				DNAH10																	MIR3714
				LRRC43																	FGD5-AS1
				GPR133																	LOC100505696
				MORN3																	LOC100507582
				GATC																	ARPC4-TTLL3
				HNF1A-AS1																	MIR4790
				DDX51
				HCAR2
				LOC338799
				EP400NL
				RILPL1
				IL31
				TMEM233
				SETD8
				LOC387895
				LOC400084
				FLJ37505
				LOC440117
				FLJ31485
				LOC647589
				SNORA49
				LOC100128554
				LOC100130238
				LOC100190940
				ZNF605
				MIR1178
				MIR4304
				MIR3612
				MIR3908
				LOC100506649
				LOC100506668
				LOC100507055
				LOC100507066
				LOC100507091
				LOC100507206
				ZNF664-FAM101A
				MIR4498
				MIR4700

## Sheet: 4_G3_GISTIC_del
cytoband	16q23.2	20q11.21	11p11.12	5q35.3	10p11.1	17p11.2	4p14	9q34.13	4q12	10q26.2	18q11.1	1p36.32	16p13.3	2q33.2	8q22.1	17p11.2	5p15.1	3q23	7q11.21	17q12	15q21.2	20p13	8p23.1	1p35.3	9q12	2p15	7q33	4q35.2	12p11.21	9q22.2	14q13.2	19p13.3	2q37.3	11p15.4	12q24.31	10q21.3	1q32.1	11p15.5	19q13.12	17q22	7p22.3	17q11.2	22q13.2	9p22.1	18q21.2	20q13.33	4q12	11q25	10q26.3
q value	6.8915e-11	2.0043e-10	1.3263e-08	5.7808e-07	1.6765e-05	4.1623e-07	9.8165e-05	0.00013224	0.00031156	8.598e-08	0.00066142	1.3011e-07	0.0013224	0.00031156	0.0026068	5.3045e-06	0.0037991	0.0047901	0.0016659	0.00065225	0.0069541	0.0071084	0.0078097	5.5695e-06	0.0007909	0.014419	0.010499	0.0052777	0.02909	0.0073821	0.03735	0.037458	0.0032786	0.014061	0.044599	0.00029926	0.01923	0.00956	0.082562	0.00055732	0.089199	0.0023192	0.096654	0.075021	0.11182	0.12005	0.039078	0.15753	0.0016236
residual q value	6.8915e-11	2.0043e-10	4.9736e-08	5.7629e-07	1.687e-05	2.7264e-05	0.00010681	0.00013299	0.0005207	0.0005207	0.00064641	0.00078084	0.0012798	0.0013735	0.0026068	0.0034117	0.0039518	0.0046236	0.0049349	0.0060022	0.0069787	0.0071088	0.0081829	0.00956	0.013723	0.014277	0.014277	0.027626	0.027626	0.034006	0.03735	0.03735	0.044748	0.044748	0.044748	0.068763	0.076803	0.080957	0.080957	0.084129	0.091016	0.096654	0.096654	0.099267	0.10955	0.12005	0.1547	0.1547	0.17832
wide peak boundaries	chr16:81111270-81273937	chr20:26094379-29959696	chr11:50377724-55030378	chr5:168722118-180915260	chr10:38733508-42827928	chr17:20363240-20774950	chr4:39360259-41261713	chr9:135444979-138361921	chr4:49063480-52863653	chr10:128204607-129350855	chr18:14843054-19114796	chr1:3711219-4480030	chr16:1-2483385	chr2:203164300-204307266	chr8:95269205-95503353	chr17:21452756-25630023	chr5:16610556-19482788	chr3:141322217-142541686	chr7:55494225-76612066	chr17:34393297-36459150	chr15:50544862-51352654	chr20:1-629350	chr8:1-19048366	chr1:28284713-29144846	chr9:46827740-66502159	chr2:60771441-62727552	chr7:137527215-140063631	chr4:187643452-191154276	chr12:31184140-33532941	chr9:92213126-93232238	chr14:34413443-36009829	chr19:1-3635473	chr2:239847395-241380236	chr11:9108977-10330819	chr12:120307882-124425981	chr10:69589047-71034253	chr1:205909171-206651914	chr11:2014576-2662666	chr19:36797757-38378659	chr17:56543714-59533814	chr7:1-2948321	chr17:30225618-30823116	chr22:40411943-51304566	chr9:18906214-19410271	chr18:51872387-52502362	chr20:61480966-63025520	chr4:57547280-57834873	chr11:133994136-135006516	chr10:134253765-135534747
genes in wide peak	GCSH	hsa-mir-663	OR4A5	hsa-mir-340	ACTR3BP5	CDRT15L2	APBB2	ABO	DCUN1D4	DOCK1	ROCK1	DFFB	hsa-mir-940	BMPR2	RAD54B	FAM27L	MYO10	ATP1B3	hsa-mir-590	hsa-mir-2909	GABPB1	CSNK2A1	hsa-mir-548v	RCC1	FAM75A7	PEX13	AKR1D1	FRG1	BICD1	hsa-mir-4290	CFL2	hsa-mir-4321	hsa-mir-4269	ADM	hsa-mir-4304	hsa-mir-1254	AVPR1B	hsa-mir-483	ZFP30	hsa-mir-21	hsa-mir-339	hsa-mir-632	hsa-mir-3201	PLIN2	C18orf54	hsa-mir-647	REST	NCAPD3	hsa-mir-202
	PKD1L2	MLLT10P1	OR4C46	hsa-mir-1229		KRT16P3	RHOH	CEL		FAM196A	GREB1L	CEP104	hsa-mir-1225	ABI2	FSBP	FLJ36000	BASP1	ATR	hsa-mir-4284	ACACA	USP8	SOX12	hsa-mir-383	EYA3	FAM74A4	REL	TBXAS1	HSP90AA4P	DDX11	GADD45G	NFKBIA	hsa-mir-1909	NDUFA10	WEE1	ACADS	DNA2	CTSE	hsa-mir-675	ZNF345	hsa-mir-301a	GNA12	PSMD11	hsa-let-7b	RPS6	C18orf26	hsa-mir-4326	SPINK2	ACAD8	ADAM8
		DEFB115		hsa-mir-4281			UBE2K	CELP			LOC644669	C1orf174	hsa-mir-3177	WDR12		MTRNR2L1	LOC285696	PLS1	hsa-mir-4283-2	LHX1	AP4E1	TCF15	hsa-mir-598	PTAFR	LOC643648	XPO1	TRIM24	DUX4	PKP2	LOC286370	PSMA6	hsa-mir-3187	HDAC4	ZNF143	BCL7A	HNRNPH3	SRGAP2	ASCL2	ZNF571	CA4	GPER	SH3GL1P1	hsa-mir-1249	RRAGA		hsa-mir-124-3		B3GAT1	CYP2E1
		DEFB116		hsa-mir-1271			RPL9	COL5A1				LOC728716	hsa-mir-662	CYP20A1		MIR4522	LOC401177	TFDP2	hsa-mir-3147	CCL3	TRPM7	RBCK1	hsa-mir-1322	TAF12	FAM74A2	USP34	HIPK2	DUX2	DNM1L	UNQ6494	SRP54	hsa-mir-1302-11	MGC16025	IPO7	COX6A1	SRGN	C1orf186	CD81	ZFP14	CLTC	LFNG	ZNF207	hsa-mir-33a	HAUS6		CHRNA4		THYN1	ECHS1
		LOC284801		BNIP1			UGDH	DBH				LOC100133612	hsa-mir-3176	NBEAL1				TRPC1	hsa-mir-4283-1	CCL3L1	FLJ10038	TRIB3	hsa-mir-4286	SNHG3	FAM75A5	CCT4	ATP6V0A4	ZFP42	YARS2	MIR4290	KIAA0391	AES	OTOS	SWAP70	EIF2B1	SUPV3L1	FAM72A	IGF2	ZNF529	TRIM37	NUDT1	CDK5R1	hsa-mir-1281	DENND4C		EEF1A2		GLB1L2	INPP5A
		FRG1B		CANX			LIAS	SARDH					ABCA3	ALS2CR8				RNF7	ASL	CCL4	SPPL2A	NRSN2	hsa-mir-124-1	GMEB1		B3GNT2	LUC7L2	TRIML2	C12orf35		BAZ1A	AMH	MYEOV2	DENND5A	GTF2H3	SLC25A16		INS	ZNF527	2022-09-04	PDGFA	SUZ12	ACR	FAM154A		NPBWR2		VPS26B	UTF1
		MIR663A		CLTB			PDS5A	FCN1					ARHGDIG	ICA1L				XRN1	CCT6A	TADA2A	USP50	DEFB126	hsa-mir-597	DNAJC8		PAPOLG	ZC3HAV1	LOC339975	FAM60A		PPP2R3C	ATP5D	OR6B3	SBF2	HPD	DDX21		TH	ZNF607	RAD51C	PRKAR1B	RHOT1	ACO2	SCARNA8		KCNQ2		GLB1L3	TUBGCP2
				NKX2-5			RBM47	FCN2					CLCN7	FAM117B				GRK7	CLDN4	HNF1B	LOC100129387	ZCCHC3	hsa-mir-548i-3	RNU11		FAM161A	KIAA1549	TRIML1	FLJ13224		EAPP	AZU1	LOC150935	KRT8P41	MSI1	VPS26A		TSPAN32	ZNF382	RPS6KB1	MAFK	C17orf75	ADSL			MYT1		LOC283177	DUX4
				DBN1			CHRNA9	RALGDS					ECI1					GK5	CLDN3	ZNHIT3	LOC100132724	TBC1D20	hsa-mir-596	YTHDF2		KIAA1841	PARP12	LOC401164	FGD4		SNX6	HCN2	OR6B2	LOC283104	P2RX4	SIRT1		TSSC4	ZNF566	TBX2	MAD1L1	LRRC37B	ARSA			OPRL1			DUX2
				DOCK2			N4BP2	RPL7A					DNASE1L2						ELN	CCL4L1	MIR4712	C20orf96	NAT1	MED18		AHSA2	CREB3L2	DUX4L4	DENND5B		INSM2	BSG	PRR21	TMEM41B	P2RX7	HERC4		C11orf21	ZNF461	PPM1D	EIF3B	RHBDL3	BIK			PTK6			VENTX
				DRD1			NSUN7	RXRA					E4F1						ERV3-1	DDX52		DEFB127	NAT2	TRNAU1AP		COMMD1	TTC26	FRG2	AMN1		SPTSSA	CDC34	MIR4269	LOC440028	PLA2G1B	KIAA1279		TRPM5	ZNF585B	MTMR4	ADAP1	ARGFXP2	TSPO			SRMS			CALY
				DUSP1			KLB	SURF1					GFER						GBAS	DUSP14		DEFB129	ANGPT2	XKR8		PUS10	JHDM1D	DUX4L6	METTL20		IGBP1P1	CIRBP	MIR2467	LOC644656	PSMD9	RUFY2		IGF2-AS1	ZNF573	APPBP2	IQCE	MIR632	MPPED1			TCEA2			TTC40
				F12			C4orf34	SURF2					HAGH						GTF2I	SYNRG		DEFB125	ASAH1	PHACTR4		LOC339803	ZC3HAV1L	DUX4L5	H3F3C		FAM177A1	CNN2	MIR4440	SNORA23	PXN	CCAR1		H19	ZNF420	PPM1E	SUN1		CHKB			TPD52L2			GPR123
				FGFR4			LOC344967	SURF4					HBA1						GTF2IP1	AATF		DEFB128	BLK	SESN2		C2orf74	SVOPL	DUX4L3				CSNK1G2	MIR4786		RPLP0	PBLD		MIR483	ZNF569	RNFT1	INTS1		CPT1B			TNFRSF6B			NKX6-2
				FOXI1			LOC401127	MED22					HBA2						GUSB	DHRS11		DEFB132	CTSB	SNHG12		FLJ16341	CLEC2L	DUX4L2				CFD	MIR4441		CLIP1	DDX50		INS-IGF2	ZNF570	TUBD1	SNX8		CYP2D7P1			ARFRP1			KNDC1
				FLT4			MIR4802	SURF6					HBM						HIP1	GGNBP2			DEFA1	ATPIF1		SNORA70B	C7orf55	LOC100288255				ARID3A			HNF1A	HKDC1		MIR675	ZNF567	PTRH2	FTSJ2		CYP2D6			RGS19			MTG1
				GABRP				TSC1					HBQ1						HSPB1	MRM1			DEFA3	RAB42			TMEM213					EFNA2			CDK2AP1	TET1		MIR4686	ZNF383	BCAS3	GET4		CYB5R3			DIDO1			SYCE1
				GRK6				VAV2					HBZ						LIMK1	MYO19			DEFA4	LOC653566			UBN2					ELANE			DENR	MYPN			ZNF781	SMG8	CYP2W1		TYMP			PRPF6			PRAP1
				GRM6				BRD3					IGFALS						MDH2	TBC1D3F			DEFA5	SNORA44			KLRG2					GAMT			OASL	STOX1			ZNF540	PRR11	HEATR2		EP300			GMEB2			ZNF511
				HK3				GFI1B					MPG						PHKG1	PIGW			DEFA6	SNORA61			LOC100129148					GNA11			DYNLL1	ATOH7			ZNF585A	TEX14	CHST12		FBLN1			STMN3			C10orf91
				HNRNPAB				GTF3C5					NDUFB10						PMS2L2	C17orf78			DEFB1	SNORA16A			LOC100130880					GNA15			SRSF9	SNORD98			ZFP82	HEATR6	FAM20C		XRCC6			RTEL1			PAOX
				HNRNPH1				GTF3C4					NME3						PMS2P4	LOC284100			DEFB4A	SNORD99			LOC100134229					GNG7			HCAR3				LOC284408	DHX40	MICALL2		MCHR1			SOX18			C10orf125
				HRH2				ADAMTSL2					NME4						PMS2P5	CCL4L2			CLN8				MIR4468					MKNK2			HIP1R				LOC284412	VMP1	TTYH3		NAGA			YTHDF1			LOC399829
				KCNMB1				OLFM1					NTHL1						PMS2P3	TBC1D3B			FDFT1									GPX4			CABP1				HKR1	USP32	PSMG3		NDUFA6			LIME1			SPRNP1
				LCP2				WDR5					PKD1						POR	TBC1D3C			FGL1									GZMM			KNTC1				ZNF260	C17orf64	C7orf50		NHP2L1			UCKL1			FRG2B
				LTC4S				C9orf9					RPL3L						PSPH	CCL3L3			GATA4									GADD45B			MLEC				ZNF850	C17orf47	ZFAND2A		PMM1			C20orf11			SPRN
				MGAT1				ADAMTS13					RPS2						RFC2	LOC440434			MSR1									NFIC			RNF10				ZNF829	GDPD1	COX19		PPARA			PCMTD2			MIR202
				MSX2				C9orf7					SOLH						CCL24	TBC1D3G			MSRA									OAZ1			MPHOSPH9				ZNF568	SKA2	KIAA1908		MAPK11			ARFGAP1			LOC619207
				NPM1				SLC2A6					SSTR5						STX1A	TBC1D3			PCM1									PALM			CAMKK2				ZNF790	YPEL2	GPR146		RANGAP1			SLC2A4RG			DUX4L7
				MAPK9				GBGT1					TPSAB1						EIF4H	TBC1D3H			PDGFRL									POLR2E			TMED2				ZNF793	C17orf82	AMZ1		MAPK12			ZNF512B			DUX4L6
				PROP1				SNORD36C					TSC2						CLIP2	MIR2909			SLC7A2									POLRMT			GCN1L1				LOC644189	MIR21	TMEM184A		SBF1			COL20A1			DUX4L5
				SLC34A1				SNORD36B					UBE2I						LAT2				TUSC3									PRTN3			RAB35				LOC644554	MIR301A	BRAT1		SREBF2			SLC17A9			DUX4L3
				SNCB				SNORD36A					NPRL3						YWHAG				TNKS									PTBP1			SNRNP35				LOC728752	LOC645638	TFAMP1		ST13			LOC63930			DUX4L2
				STK10				SNORD24					AXIN1						ZNF138				MTMR7									RPS15			MLXIP				LOC100134317	TBC1D3P1-DHX40P1	UNCX		TCF20			C20orf195			MIR3944
				ZNF354A				OBP2B					RGS11						ZP3				MYOM2									SGTA			SETD1B				LOC100506930	LOC653653	ELFN1		TEF			PPDPF
				STC2				BARHL1					CACNA1H						FZD9				DLGAP2									STK11			SIRT4				LOC100507433	SCARNA20	FLJ44511		UPK3A			BIRC7
				FGF18				REXO4					BAIAP3						TPST1				MFHAS1									TBXA2R			ABCB9				LOC100631378	MIR454	LOC442497		WNT7B			DNAJC5
				SQSTM1				DDX31					RHBDL1						FKBP6				ARHGEF10									TCF3			ATP6V0A2					MIR4729	MIR339		CELSR1			ZGPAT
				ATP6V0E1				AK8					PIGQ						BAZ1B				KBTBD11									THOP1			HCAR1					MIR4737	LOC100288524		PPP6R2			PRIC285
				PDLIM7				C9orf96					SYNGR3						BCL7B				DLC1									TLE2			ARL6IP4						MIR4648		ZBED4			BHLHE23
				ADAMTS2				LINC00094					SLC9A3R2						GTF2IRD1				SPAG11B									MADCAM1			POP5						MIR4655		RBX1			NKAIN4
				MAML1				TMEM8C					RAB11FIP3						POM121				PSD3									SF3A2			ANAPC5								SCO2			ZBTB46
				GFPT2				LOC401557					IFT140						CCL26				FBXO25									PPAP2C			TRIAP1								PKDREJ			SAMD10
				GNB2L1				FAM163B					TELO2						ZNF273				FGF20									S1PR4			RHOF								SLC25A17			ABHD16B
				RGS14				RNU6ATAC					NUBP2						POMZP3				CNOT7									AP3D1			SBNO1								NUP50			LINC00266-1
				CPLX2				MIR3689A					MSLN						SUMF2				ZDHHC2									MED16			ZCCHC8								TOB2			C20orf201
				BTNL3				MIR3689B					STUB1						AUTS2				PINX1									FSTL3			DIABLO								RABL2B			LINC00176
				LMAN2				MIR3689D1					MRPL28						TBL2				AGPAT5									APC2			PITPNM2								PACSIN2			MIR124-3
				MGAT4B				MIR3689F					TBL3						CRCP				DEFB103B									ABCA7			DDX55								TNRC6B			MIR647
				B4GALT7				MIR4669					RNPS1						RABGEF1				MTUS1									HMG20B			C12orf43								GRAMD4			HAR1A
				RNF44				MIR3689C					MAPK8IP3						MLXIPL				KIAA1456									UQCR11			VPS33A								TTLL12			HAR1B
				TBC1D9B				MIR3689D2					TPSD1						SBDS				CSMD1									SBNO2			RSRC2								MLC1			UCKL1-AS1
				N4BP3				MIR3689E					TPSG1						CHCHD2				MTMR9									HMHA1			B3GNT4								ZC3H7B			MIR941-1
				FAF2									RAB26						ZNF117				MCPH1									SHC2			OGFOD2								KIAA0930			MIR941-4
				FBXW11									DECR2						MRPS17				PPP1R3B									TIMM13			VPS37B								MAPK8IP2			MIR941-2
				ZNF346									SNORA64						ZNF107				SOX7									DAZAP1			TCTN2								PLXNB2			MIR941-3
				TSPAN17									SNORD60						STYXL1				FAM167A									FGF22			RNF34								BRD1			LINC00029
				OR4F3									SOX8						STAG3L1				SLC35G5									SLC39A3			COQ5								ARHGAP8			LOC100144597
				PRELID1									POLR3K						C7orf42				LINC00208									THEG			CCDC62								TBC1D22A			FLJ16779
				TLX3									SEPX1						TYW1				C8orf12									FZR1			KDM2B								TTLL1			MIR1914
				KCNIP1									GNG13						NSUN5				FAM86B1									LSM7			UNC119B								SAMM50			MIR4326
				ZNF354C									LUC7L						RHBDD2				ERI1									MBD3			ORAI1								ATXN10			MIR3196
				RPL26L1									CASKIN1						WBSCR17				LONRF1									MIER2			C12orf65								FAM19A5			LOC100505815
				C5orf45									CRAMP1L						STAG3L4				RP1L1									PCSK4			CCDC64								SULT4A1			RTEL1-TNFRSF6B
				DDX41									RAB40C						UPK3B				CLDN23									C19orf24			SPPL3								RIBC2
				NOP16									TMEM8A						VOPP1				VPS37A									PLEKHJ1			TMEM120B								ARFGAP3
				HMP19									CHTF18						WBSCR16				SGCZ									BTBD2			WDR66								SMC1B
				UIMC1									MLST8						ABHD11				DEFB104A									RNF126			RILPL2								CSDC2
				RAB24									RHBDF1						CALN1				LOC157273									NCLN			DNAH10								RRP7A
				NEURL1B									NARFL						TMEM120A				SGK223									SPPL2B			LRRC43								MCAT
				FAM193B									LINC00235						GTF2IRD2				LOC157627									WDR18			MORN3								PPPDE2
				TMED9									TPSB2						DNAJC30				C8orf42									REXO1			GATC								SGSM3
				CDHR2									HS3ST6						ZNF479				ERICH1									ZNF77			HNF1A-AS1								PARVB
				CCDC99									PDIA2						DTX2				TDH									C19orf29			HCAR2								NCAPH2
				NHP2									UNKL						WBSCR22				C8orf48									CELF5			LOC338799								GTSE1
				RNF130									LINC00254						WBSCR28				ZNF596									TLE6			RILPL1								A4GALT
				KIAA1191									LMF1						TRIM50				DEFT1P									LPPR3			IL31								MOV10L1
				ERGIC1									FAM173A						SRCRB4D				PRSS55									ZNF556			SETD8								FAM118A
				CLK4									MRPS34						VKORC1L1				C8orf74									OR4F17			MIR4304								TTC38
				CNOT6									METRN						KCTD7				DEFB105A									FAM108A1			MIR3908								C22orf26
				NSD1									SNRNP25						WBSCR27				DEFB106A									DOHH			LOC100506649								MIOX
				GMCL1P1									TMEM204						SBDSP1				DEFB107A									KLF16			LOC100506668								PRR5
				RMND5B									FAHD1						VPS37D				DEFB109P1									DOT1L			LOC100507066								TRMU
				RANBP17									ITFG3						NSUN5P1				DEFB130									KISS1R			LOC100507091								2022-09-03
				BTNL8									WDR24						ZNF92				NEIL2									LMNB2			MIR4498								PANX2
				DOK3									TRAF7						ZNF679				FLJ10661									MUM1			MIR4700								MKL1
				ZFP2									HAGHL						ABHD11-AS1				XKR6									MIDN											XPNPEP3
				RUFY1									C16orf13						DKFZp434L192				LOC286083									R3HDM4											PARVG
				CPEB4									FAM195A						SRRM3				EFHA2									C19orf6											CERK
				PRR7									GNPTG						NSUN5P2				LOC340357									TPGS1											EFCAB6
				OR4F16									RHOT2						INTS4L1				LOC349196									REEP6											CENPM
				TRIM7									ZNF598						LINC00174				USP17L2									IZUMO4											ALG12
				MXD3									HN1L						ZNF680				XKR5									SCAMP4											CRELD2
				THOC3									SPSB3						2022-09-14				FAM90A25P									ADAT3											C22orf46
				TRIM52									RPUSD1						ZNF713				LOC392196									ZNF554											CCDC134
				AGXT2L2									C16orf42						FKBP9L				MIR124-1									GRIN3B											ADM2
				UNC5A									WFIKKN1						TRIM73				DEFB103A									ZNF57											SCUBE1
				TRIM41									NOXO1						TRIM74				OR4F21									JSRP1											TRABD
				BOD1									CCDC78						LOC389493				FAM90A13									MOB3A											PNPLA3
				COL23A1									RNF151						SPDYE8P				FAM90A5									MFSD12											SELO
				UBTD2									C16orf11						GATSL1				FAM90A7									GIPC3											L3MBTL2
				SCGB3A1									FBXL16						GTF2IRD2B				FAM90A8									C19orf21											HDAC10
				SFXN1									LOC146336						GTF2IRD2P1				FAM90A18									PLK5											LDOC1L
				GPRIN1									WDR90						ZNF716				FAM90A9									C2CD4C											POLDIP3
				ZNF354B									EME2						LOC441242				FAM90A10									CIRBP-AS1											PHF5A
				C5orf47									C16orf73						TYW1B				DEFA10P									C19orf25											KIAA1644
				C5orf58									NPW						SPDYE7P				MIR383									ATP8B3											SHANK3
				OR2Y1									C16orf79						ZNF727				DEFB107B									DIRAS1											TUBGCP6
				C5orf41									PGP						STAG3L3				DEFB104B									ZNF555											LOC90834
				BTNL9									NHLRC4						STAG3L2				DEFB106B									C19orf26											LMF2
				HIGD2A									C16orf91						SPDYE5				DEFB105B									CSNK1G2-AS1											C22orf32
				FAM153B									JMJD8						LOC493754				DEFB135									C19orf77											RRP7B
				LOC202181									PRR25						LOC541473				DEFB136									ODF3L2											SERHL
				EIF4E1B									C1QTNF8						FDPSL2A				DEFB134									ADAMTSL5											PHF21B
				RASGEF1C									PTX4						LOC641746				DEFB109P1B									TMPRSS9											KLHDC7B
				LOC257358									MSLNL						GUSBP10				RPL23AP53									NDUFS7											TNFRSF13C
				EFCAB9									SNORA10						CCT6P3				FAM90A14									C19orf35											DNAJB7
				SH3PXD2B									CCDC154						CCT6P1				FAM86B2									WASH5P											CHADL
				LOC285593									ABCA17P						LOC643955				SPAG11A									ONECUT3											MEI1
				FAM153A									SNORA78						INTS4L2				MIR596									MEX3D											FAM109B
				ARL10									MIR662						LOC649395				MIR597									FLJ45445											NFAM1
				OR2V2									SNHG9						LOC650226				MIR598									PRSS57											PNPLA5
				ZNF454									MIR940						NCF1				DEFA1B									C19orf29-AS1											LOC150381
				C5orf60									LOC100134368						NCF1B				FAM90A20									FAM138F											C22orf40
				LOC340037									MIR1225						NCF1C				FAM90A19									LINGO3											CN5H6.4
				PFN3									DDX11L10						SNORA14A				ZNF705D									FAM138A											WBP2NL
				ZNF879									MIR3177						SNORA15				FAM66B									C19orf71											POLR3H
				C5orf25									MIR3176						SNORA22				ZNF705G									LOC100288123											SERHL2
				FLJ16171									MIR3677						MIR590				FAM66E									MIR1909											RNU12
				MIR340									MIR3180-5						ZNF736				LOC100132396									MIR1227											ATP5L2
				SNORD95									MIR4717						LOC729156				FAM66D									MIR3187											LOC284933
				SNORD96A									MIR4516						GATSL2				FAM66A									MIR4321											RPL23AP82
				LOC643201															ZNF735				LOC100133267									MIR4745											BK250D10.8
				ZFP62															LOC100093631				LOC100287015																				LOC339685
				CBY3															POM121C				DEFT1P2																				C22orf34
				FAM153C															LOC100130849				DEFB4B																				CHKB-CPT1B
				SNORA74B															LOC100133091				MIR1322																				LOC388906
				LOC728554															LOC100287704				MIR548I3																				LINC00207
				AACSP1															LOC100287834				MIR3926-2																				MIRLET7BHG
				LOC729678															MIR4283-2				MIR3926-1																				FLJ46257
				OR4F29															MIR4283-1				LOC100506990																				IL17REL
				FAM196B															MIR3147				MIR4659A																				MIRLET7A3
				LOC100132062															MIR4284				MIR4660																				MIRLET7B
				LOC100132287															MIR3914-1				MIR4659B																				MIR33A
				LOC100133331															MIR3914-2				LOC100652791																				LINC00229
				LOC100268168															LOC100506050																								FAM116B
				MIR1229															MIR4651																								PIM3
				MIR4281															MIR4650-1																								SHISA8
				MIR3912															MIR4650-2																								ODF3B
				LOC100507387																																							PRR5-ARHGAP8
				MIR4634																																							SYCE3
				MIR4638																																							LOC730668
				MIR378E																																							LOC100128946
				LOC100859930																																							LOC100130899
																																											LOC100132273
																																											LOC100144603
																																											LOC100271722
																																											MIR1249
																																											MIR1281
																																											MIR3201
																																											MIR3619
																																											LOC100506714
																																											MIR4763
																																											MIR4762
																																											MIR4766
																																											MIR4535
[truncated: 5 more columns]

## Sheet: 5_G4_GISTIC_amp
cytoband	5q11.2	2p24.3	12q24.31	5q23.2	7q21.2	12p13.32	17q12	11p11.12	3p22.2	2p25.3	8q24.21	9q34.13	21q22.3	11q25	14q22.3	19p13.3	20q11.21	9q22.2	1q44	8p11.21	18q23	19q13.43	21q21.1	17q11.1	10p15.3	7q36.2	1q43	4p16.3	15q26.1	17q25.3	13q33.1	17p11.2
q value	7.7387e-73	7.3497e-43	4.7006e-25	3.7069e-20	9.187e-17	2.8188e-08	1.4802e-06	2.7705e-05	4.4374e-05	9.3291e-10	0.00038069	0.00044415	0.00053092	0.00063394	0.00071098	0.0038547	0.0040684	0.0042717	0.00011659	0.0069128	0.0095562	0.010087	0.011224	0.0055602	0.032868	0.0085733	0.00044415	0.08797	0.10295	0.08797	0.15123	0.21393
residual q value	4.1112e-68	3.623e-42	4.7006e-25	6.1254e-18	2.5919e-16	2.8188e-08	6.1878e-06	2.7705e-05	4.4374e-05	0.0002759	0.00038069	0.00044415	0.00053092	0.00063394	0.00071098	0.0038547	0.0040684	0.0042717	0.0063863	0.0069128	0.0095562	0.010087	0.011224	0.023589	0.032868	0.038389	0.076094	0.08797	0.10295	0.11357	0.15123	0.21393
wide peak boundaries	chr5:57314218-57340072	chr2:16053506-16086490	chr12:120734900-120900273	chr5:121699068-121733090	chr7:91864682-92499324	chr12:4993154-5185999	chr17:31884559-32497905	chr11:50520260-50658788	chr3:38496424-38563398	chr2:1-147473	chr8:128714456-128859931	chr9:135481358-135686765	chr21:48013417-48129895	chr11:134880330-135006516	chr14:57316835-57419116	chr19:685217-896011	chr20:25731639-29850834	chr9:92332827-92459886	chr1:249075378-249250621	chr8:40993296-41108063	chr18:77918517-78077248	chr19:58976785-59128983	chr21:18001462-18278615	chr17:25271295-25336752	chr10:1-291507	chr7:154250593-154398850	chr1:237822008-239251942	chr4:1-3184177	chr15:79265770-102531392	chr17:65678495-81195210	chr13:103976306-104150229	chr17:18289537-18846068
genes in wide peak	[PLK2]	MYCN	COX6A1	SNCAIP	KRIT1	KCNA1	ACCN1	[LOC646813]	ACVR2B	FAM110C	hsa-mir-1204	GTF3C4	PRMT2	[LOC283177]	OTX2OS1	hsa-mir-3187	hsa-mir-663	UNQ6494	hsa-mir-3124	[SFRP1]	PARD6G	MZF1	[LINC00478]	[MIR4522]	ZMYND11	DPP6	RYR2	hsa-mir-943	hsa-mir-1302-10	hsa-mir-3186	[SLC10A2]	FOXO3B
		MYCNOS	MSI1		CDK6	KCNA5			EXOG		MYC	DDX31	S100B			AZU1	MLLT10P1		ZNF692		LOC100130522	UBE2M			TUBB8		ZP4	hsa-mir-571	hsa-mir-1469	hsa-mir-1250		PRPSAP2
			PLA2G1B		PEX1						PVT1	AK8				CFD	NCOR1P1		ZNF672			TRIM28					LOC339535	ADD1	hsa-mir-3175	hsa-mir-4316		FBXW10
			SRSF9		ANKIB1						MIR1204					ELANE	DEFB115		SH3BP5L			SLC27A5					LOC100130331	ATP5I	hsa-mir-3174	hsa-mir-636		FAM18B1
			SIRT4		GATAD1											PALM	FAM182A		PGBD2			ZNF324						CTBP1	hsa-mir-9-3	hsa-mir-635		FAM106A
			TRIAP1		RBM48											PRTN3	LOC284801		MIR3124			CHMP2A						DGKQ	hsa-mir-7-2	AANAT		TRIM16L
			GATC		MGC16142											PTBP1	FRG1B					ZNF446						FGFR3	hsa-mir-1276	ACOX1		USP32P2
					FAM133B											MED16	MIR663A					MGC2752						GAK	hsa-mir-549	ACTG1		TBC1D28
					LOC728066											LPPR3	FAM182B					ZBTB45						GRK4	hsa-mir-184	BIRC5		CCDC144B
																C19orf21	LOC100134868					LOC100131691						HTT	ACAN	ARHGDIA		LOC339240
																PRSS57												IDUA	ALDH1A3	CD7		EVPLL
																MIR3187												LETM1	ANPEP	CDK3		LGALS9C
																MIR4745												MYL5	BCL2A1	CSNK1D		ZNF286B
																												PDE6B	BLM	SLC25A10
																												RNF4	BNC1	EVPL
																												SH3BP2	CHD2	BPTF
																												WHSC1	FAH	FASN
																												WHSC2	FES	FDXR
																												ZNF141	IDH2	FOXJ1
																												SLBP	IGF1R	GAA
																												NOP14	IL16	GALK1
																												FAM193A	ISG20	GCGR
																												MFSD10	MAN2A2	UTS2R
																												MAEA	MEF2A	GPS1
																												PCGF3	MFGE8	GRB2
																												SPON2	NMB	GRIN2C
																												TACC3	NTRK3	H3F3B
																												MXD4	FURIN	ICT1
																												CPLX1	PCSK6	FOXK2
																												SLC26A1	PDE8A	ITGB4
																												FGFRL1	PLIN1	KCNJ2
																												PIGG	POLG	KCNJ16
																												KIAA1530	RASGRF1	KPNA2
																												ZFYVE28	RLBP1	LGALS3BP
																												TNIP2	RPS17	LLGL2
																												HAUS3	SH3GL3	MAFG
																												ABCA11P	SNRPA1	NPTX1
																												MFSD7	NR2F2	P4HB
																												TMEM175	AP3B2	PDE6G
																												C4orf42	ST8SIA2	PRKAR1A
																												TMEM129	PEX11A	MAP2K6
																												ZNF595	IQGAP1	PRPSAP1
																												FAM53A	PRC1	PYCR1
																												ZNF721	SLC28A1	PCYT2
																												ZNF718	HOMER2	RAC3
																												CRIPAK	ZNF592	RFNG
																												RNF212	SV2B	RPL38
																												C4orf10	ARNT2	MRPL12
																												NAT8L	AP3S2	SEC14L1
																												POLN	SEMA4B	SECTM1
																												C4orf48	CIB1	SRSF2
																												LOC402160	MTHFS	SGSH
																												ZNF876P	ABHD2	SUMO2
																												ZNF732	AKAP13	SOX9
																												SCARNA22	CHSY1	SRP68
																												MIR943	MESDC2	SSTR2
																												LOC100129917	KIAA1024	TBCD
																												LOC100130872	SYNM	TIMP2
																												TMED11P	TMED3	TK1
																												MIR4800	SEC11A	CBX4
																												HTT-AS1	GABARAPL3	DNAH17
																													VPS33B	GALR2
																													MRPL46	SPHK1
																													OR4F4	SOCS3
																													SLCO3A1	SLC16A6
																													HDGFRP3	SLC16A5
																													NGRN	SLC16A3
																													RHCG	SYNGR2
																													BTBD1	HGS
																													TM6SF1	CYTH1
																													ZFAND6	SLC9A3R1
																													SCAND2	COG1
																													ZSCAN2	RECQL5
																													DET1	PGS1
																													LINS	AATK
																													FANCI	KIAA0195
																													MCTP2	EIF4A3
																													SELS	ALYREF
																													MESP1	ABCA10
																													UNC45A	ABCA9
																													RGMA	ABCA8
																													WDR93	BAIAP2
																													ADAMTSL3	ATP5H
																													KIAA1199	ST6GALNAC2
																													ALPK3	2022-09-09
																													FAM108C1	CD300C
																													MESDC1	RAB40B
																													KLHL25	CD300A
																													CPEB1	TMC6
																													AEN	ARSG
																													CRTC3	AZI1
																													TTC23	GGA3
																													MRPS11	JMJD6
																													EFTUD1	EXOC7
																													LRRK1	ABCA6
																													AGSK1	ABCA5
																													TM2D3	KCTD2
																													STARD5	WBP2
																													FAM103A1	CDC42EP4
																													MEX3B	FSCN2
																													WDR73	NOL11
																													C15orf42	NAT9
																													RCCD1	PITPNC1
																													ARRDC4	NARF
																													LOC91948	SAP30BP
																													C15orf40	NT5C
																													TARSL2	CDR2L
																													LRRC28	MRPS7
																													AGBL1	HN1
																													WHAMM	DCXR
																													FSD2	AMZ2
																													ASB7	ANAPC11
																													LYSMD4	SIRT7
																													PGPEP1L	SDK2
																													LOC145820	FAM20A
																													C15orf32	TMEM104
																													HAPLN3	C17orf80
																													MESP2	CCDC40
																													SPATA8	WIPI1
																													LINC00052	NPLOC4
																													C15orf26	ST6GALNAC1
																													ADAMTS17	GPRC5C
																													DNM1P46	WDR45L
																													CERS3	CBX8
																													LOC254559	MIF4GD
																													C15orf37	CASKIN2
																													LOC283688	RPTOR
																													LOC283692	BAHCC1
																													LOC283693	USP36
																													FAM154B	RNF213
																													LOC283738	TNRC6C
																													LOC283761	SLC25A19
																													FAM169B	UBE2O
																													LOC338963	DUS1L
																													TMC3	FN3K
																													ZNF774	DNAI2
																													C15orf38	ENGASE
																													GOLGA6L5	MRPL38
																													KIF7	ASPSCR1
																													ZNF710	CARD14
																													HDDC3	MFSD11
																													WASH3P	C17orf62
																													LOC388152	ARMC7
																													UBE2Q2P1	CHMP6
																													FLJ42289	RHBDF2
																													ANKRD34C	FN3KRP
																													C15orf58	C17orf101
																													OR4F6	ZNF750
																													OR4F15	NUP85
																													LOC390660	MYO15B
																													ST20	C17orf70
																													FAM174B	TSPAN10
																													LOC400456	QRICH2
																													MIR184	CBX2
																													MIR7-2	FAM104A
																													MIR9-3	MGC16275
																													GOLGA6L9	FBF1
																													LOC440297	UNK
																													DNM1P41	TRIM47
																													LOC440300	MAFG-AS1
																													TTLL13	OTOP2
																													GOLGA6L10	TTYH2
																													LOC648809	CYGB
																													SCARNA15	RNF157
																													MIR549	C1QTNF1
																													LOC727849	PPP1R27
																													LOC727915	METTL23
																													ASB9P1	SLC38A10
																													LOC729911	CANT1
																													FAM138E	USH1G
																													UBE2Q2P3	CD300LB
																													UBE2Q2P2	KIF19
																													LOC100144604	TBC1D16
																													GPCRLTM7	AFMID
																													DDX11L1	MGAT5B
																													DDX11L9	C17orf56
																													MIR1276	B3GNTL1
																													MIR1179	RBFOX3
																													MIR1469	CD300LF
																													MIR3175	C17orf77
																													RPS17L	NOTUM
																													LOC100505679	TMC8
																													LOC100506874	STRA13
																													LOC100507217	LRRC45
																													LOC100507472	SLC39A11
																													C15orf38-AP3S2	TRIM65
																													ST20-MTHFS	UNC13D
																													MIR4514	MYADML2
																													MIR3529	NPB
																													MIR4515	LINC00469
																													MIR4714	FADS6
																														C17orf28
																														TSEN54
																														FAM100B
																														TMEM235
																														CCDC57
																														HEXDC
																														C17orf58
																														SLC26A11
																														ENDOV
																														C17orf89
																														LINC00482
																														TMEM105
																														METRNL
																														RAB37
																														ENPP7
																														C17orf90
																														CCDC137
																														ARL16
																														CD300E
																														OTOP3
																														FAM195B
																														GPR142
																														ZACN
																														BTBD17
																														AATK-AS1
																														FLJ43681
																														KCNJ2-AS1
																														LINC00511
																														LOC400620
																														FLJ45079
																														TEX19
																														MXRA7
																														LOC440461
																														FLJ90757
																														MIR338
																														CPSF4L
																														C17orf109
																														LINC00338
																														SCARNA16
																														SNORD1A
																														SNORD1B
																														SNORD1C
																														MIR635
																														MIR636
																														MIR657
																														PRCD
																														SNORA38B
																														C17orf110
																														LOC100131096
																														CD300LD
																														TEN1
																														C17orf99
																														LOC100287042
																														LOC100294362
																														MIR1250
																														MIR4316
																														MIR3065
																														MIR3186
																														LOC100499466
																														LOC100499467
																														MIR3678
																														MIR3615
																														LOC100507218
																														LOC100507246
																														LOC100507351
																														LOC100507410
																														TEN1-CDK3
																														MIR4739
																														MIR4738
																														MIR4740
																														MIR4524A
																														MIR4730
																														LOC100653515

## Sheet: 6_G4_GISTIC_del
cytoband	11p11.12	20q11.21	17p11.1	10p11.1	5q35.3	10q26.2	4q12	8q24.3	19q12	16q24.3	3q11.1	2q33.2	8p23.2	22q13.33	13q14.11	5p15.1	3q29	3p21.31	16p13.3	4p14	14q13.1	8q24.12	10q26.3	1p36.33	12p11.21	7p22.3	11p15.4	1q21.2	16q22.1	7q11.23	18p11.21	1p35.3	4p16.1	8p11.21	5q11.1	20q13.33	9q22.2	6q13	9q12	15q15.3	19p13.3	18q21.2	5p15.33	8p22	2p15	9q34.3	9p24.1	7p11.2	2q37.3
q value	1.0959e-43	1.8009e-29	4.2907e-26	3.9636e-14	1.8602e-12	3.1164e-14	4.3934e-10	3.5795e-10	4.0795e-07	3.5795e-10	1.4104e-05	1.8509e-05	2.13e-07	4.3477e-05	6.1844e-05	0.00012961	0.00011901	0.00022463	0.00023993	0.00050442	0.00054565	3.1096e-05	1.4048e-10	0.00018242	0.00080034	0.00021556	0.00025156	0.00022147	5.0344e-06	0.00066779	0.0027998	0.0034607	0.005352	0.005604	0.0041081	0.0086033	0.0028793	0.022503	0.0016738	0.027898	0.030707	0.031925	0.028685	1.025e-06	0.041965	0.042172	0.043974	0.0010666	0.040227
residual q value	1.2411e-43	1.8009e-29	4.2907e-26	3.9636e-14	2.2045e-12	2.2045e-12	4.4818e-10	1.8846e-08	4.0482e-07	6.756e-07	1.4104e-05	2.4806e-05	2.4806e-05	4.3477e-05	6.1844e-05	0.0001626	0.00018744	0.00022276	0.00024007	0.00053039	0.00053039	0.00055746	0.00063181	0.00069606	0.00081889	0.00091871	0.0010655	0.001125	0.0012534	0.0016821	0.0028003	0.0055409	0.0055409	0.0057912	0.0075242	0.0084963	0.014463	0.022376	0.024035	0.027808	0.030707	0.031472	0.03624	0.03624	0.040545	0.042423	0.04456	0.064012	0.091415
wide peak boundaries	chr11:50377950-55030214	chr20:25670051-29846302	chr17:21214254-25629741	chr10:38733508-42830806	chr5:170711729-180915260	chr10:128208647-129351211	chr4:48904713-52867044	chr8:144671747-144799631	chr19:24340995-30026340	chr16:85104708-90354753	chr3:89527862-93702135	chr2:202895164-204200533	chr8:1-12626582	chr22:46450442-51304566	chr13:41046267-42023615	chr5:16614699-19482129	chr3:194500308-198022430	chr3:47989829-49590564	chr16:1-2332335	chr4:39446504-40759142	chr14:34928256-36010276	chr8:120862597-121145722	chr10:134590467-135534747	chr1:1-3411713	chr12:31738053-32839767	chr7:1-856206	chr11:9117059-9805763	chr1:147617031-149758023	chr16:66858017-70796064	chr7:71875348-75510788	chr18:14847968-19109423	chr1:28177521-29222928	chr4:8477552-10441927	chr8:42007072-47755720	chr5:45688263-49962357	chr20:61728537-63025520	chr9:92216113-93232833	chr6:73933582-74409894	chr9:44983784-69084344	chr15:44481741-44722822	chr19:1-2242753	chr18:51901866-52502723	chr5:1-1714205	chr8:15615611-16857001	chr2:61026361-62729296	chr9:135864992-138592535	chr9:6505618-7805306	chr7:55268812-69067932	chr2:240316600-243199373
genes in wide peak	OR4A5	hsa-mir-663	KCNJ12	ACTR3BP5	hsa-mir-340	DOCK1	DCUN1D4	TSTA3	UQCRFS1	hsa-mir-1910	PROS1	BMPR2	hsa-mir-598	hsa-mir-3201	hsa-mir-3168	MYO10	hsa-mir-922	hsa-mir-4271	hsa-mir-940	RHOH	CFL2	DEPTOR	hsa-mir-202	hsa-mir-4251	BICD1	PDGFA	WEE1	NBPF14	hsa-mir-1972-2	hsa-mir-590	ROCK1	RCC1	hsa-mir-3138	CHRNB3	EMB	hsa-mir-647	hsa-mir-4290	EEF1A1	hsa-mir-1299	CASC4	hsa-mir-1227	C18orf26	hsa-mir-4277	MSR1	PEX13	ABO	GLDC	hsa-mir-4283-2	hsa-mir-3133
	OR4C46	MLLT10P1	FAM27L		hsa-mir-1229	NPS	CWH43	ZNF623	LOC148145	AFG3L1P		SUMO1	hsa-mir-1322	hsa-let-7b	hsa-mir-621	BASP1	hsa-mir-570	hsa-mir-191	hsa-mir-1225	UBE2K	NFKBIA		ADAM8	hsa-mir-429	C12orf35	PRKAR1B	ZNF143	FAM91A2	hsa-mir-140	hsa-mir-4284	GREB1L	EYA3	hsa-mir-548i-2	FNTA		hsa-mir-4326	GADD45G	MTO1	FAM75A7		hsa-mir-1909		SDHA		REL	CEL	KDM4C	hsa-mir-3147	hsa-mir-149
		NCOR1P1	FLJ36000		hsa-mir-4281	FAM196A		PYCRL	LOC148189	APRT		FZD7	hsa-mir-4286	ACR	ELF1	LOC285696	hsa-mir-3137	hsa-mir-711	hsa-mir-3177	RPL9	PSMA6		CYP2E1	hsa-mir-1302-2	FGD4	HEATR2	IPO7	PPIAL4A	hsa-mir-1538	CLDN4	LOC644669	OPRD1	DRD5	IKBKB		hsa-mir-124-3	LOC286370	SLC17A5	ANKRD20A1		hsa-mir-3187		SLC6A3		XPO1	CELP	C9orf123	hsa-mir-4283-1	AGXT
		FAM182A	C17orf51		hsa-mir-1271			TIGD5	LOC284395	C16orf3		NOP58	hsa-mir-124-1	ARSA	FOXO1	LOC401177	APOD	hsa-mir-2115	hsa-mir-662	UGDH	SRP54		ECHS1	CDK11B	AMN1	FAM20C	SWAP70	NBPF15	hsa-mir-328	CLDN3		PTAFR	HMX1	PLAT		CHRNA4	UNQ6494	DDX43	LOC286297		hsa-mir-1302-11		SLC9A3		USP34	COL5A1		ASL	KIF1A
		LOC284801	KCNJ18		BNIP1			ZNF707	LOC100101266	CA5A		WDR12	hsa-mir-597	CHKB	MTRF1		BDH1	AMT	hsa-mir-3176	LIAS	KIAA0391		UTF1	DVL1	METTL20	FLJ44511	DENND5A	FLJ39739	AARS	ELN		RPA2	CPZ	POLB		EEF1A2	MIR4290	KHDC1	AQP7P1		ATP5D		TERT		CCT4	DBH		CCT6A	BOK
		FRG1B	MTRNR2L1		CANX			BREA2	LOC100505835	CBFA2T3		CYP20A1	hsa-mir-548i-3	CPT1B	SLC25A15		DLG1	RHOA	ARHGDIG	PDS5A	BAZ1A		TUBGCP2	GABRD	H3F3C	LOC442497	TMEM41B	LOC388692	AGRP	GTF2I		TAF12	WDR1	SLC20A2		NPBWR2		MB21D1	KGFLP1		AZU1		TRIP13		B3GNT2	SARDH		ERV3-1	DTYMK
		MIR663A	MIR4522		CLTB			CCDC166		CDH15		NBEAL1	hsa-mir-596	TYMP	MRPS31		MFI2	SLC25A20	CLCN7	RBM47	PPP2R3C		DUX4	GNB1		LOC100288524	LOC440028	HIST2H2BF	CA7	GTF2IP1		SNHG3	GPR78	VDAC3		KCNQ2		C6orf221	FAM74A4		HCN2		PDCD6		FAM161A	FCN1		GBAS	GPC1
		FAM182B			NKX2-5					COX4I1		ALS2CR8	ANGPT2	PPARA	WBP4		MUC4	CAMP	ECI1	CHRNA9	EAPP		DUX2	PEX10			LOC644656	PPIAL4D	CBFB	HIP1		C1orf38	SLC2A9	CHRNA6		MYT1		DPPA5	ANKRD20A3		BSG		SLC12A7		KIAA1841	FCN2		GUSB	GPR35
		LOC100134868			DBN1					CYBA		ICA1L	BLK	MAPK11	NAA16		PAK2	CDC25A	DNASE1L2	N4BP2	SNX6		VENTX	PRKCZ			SNORA23	LOC645166	CDH1	LIMK1		GMEB1	USP17L6P	AP3M2		OPRL1		C6orf147	LOC442421		CDC34		TPPP		AHSA2	LCN1		PHKG1	HDLBP
					DRD1					DPEP1		FAM117B	CTSB	MAPK12	KBTBD7		PCYT1A	COL7A1	E4F1	C4orf34	INSM2		CALY	SCNN1D				PPIAL4B	CDH3	PMS2L2		DNAJC8	USP17	DKK4		PTK6		OOEP	FAM27A		CIRBP		EXOC3		COMMD1	PAEP		PMS2P4	NDUFA10
					DUSP1					FANCA		SNORD11	DEFA1	SBF1	KBTBD6		PPP1R2	DAG1	GFER	LOC344967	IGBP1P1		TTC40	SKI				PPIAL4C	CDH16	PMS2P5		RNU11	DEFB131	THAP1		SRMS			LOC642236		CNN2		PP7080		PUS10	RALGDS		PSPH	2022-09-02
					F12					FOXF1		SNORD70	DEFA3	CELSR1	SUGT1P3		RPL35A	CELSR3	HAGH	LOC401127	FAM177A1		GPR123	TNFRSF4				LOC728855	CTRL	PMS2P3		SMPDL3B	LOC650293	RNF170		TCEA2			LOC643648		CSNK1G2		CEP72		LOC339803	RPL7A		ZNF138	PDCD1
					FGFR4					FOXL1		SNORD11B	DEFA4	PPP6R2	MIR621		TFRC	GPX1	HBA1	MIR4802			NKX6-2	MMP23B				NBPF16	NQO1	RFC2		YTHDF2	LOC728369	SGK196		TPD52L2			FAM74A2		CFD		AHRR		C2orf74	RXRA		TPST1	PPP1R7
					FLT4					FOXC2			DEFA5	ZBED4	MIR320D1		KIAA0226	IMPDH2	HBA2				KNDC1	MMP23A				PPIAL4F	E2F4	CCL24		MED18	LOC728373	HOOK3		TNFRSF6B			FAM75A5		ARID3A		BRD9		FLJ16341	SURF1		ZNF273	FARP2
					GRK6					GALNS			DEFA6	SCO2	OR7E37P		TNK2	LAMB2	HBM				MTG1	TNFRSF14				PPIAL4E	HAS3	STX1A		TRNAU1AP	LOC728379	C8orf40		ARFRP1			LOC100132352		EFNA2		ZDHHC11		SNORA70B	SURF2		SUMF2	STK25
					GRM6					GAS8			DEFB1	PKDREJ	LOC100616668		NCBP2	MAP4	HBQ1				SYCE1	TNFRSF18				FCGR1C	HSD11B2	EIF4H		XKR8	USP17L5	HGSNAT		RGS19			FAM27C		ELANE		LPCAT1			SURF4		CRCP	CAPN10
					HK3					IRF8			DEFB4A	RABL2B			ACAP2	PFKFB4	HBZ				PRAP1	ISG15					HSF4	CLIP2		PHACTR4	LOC728393	POTEA		PRPF6			FAM27B		GAMT		CLPTM1L			MED22		RABGEF1	PASK
					HNRNPAB					MC1R			CLN8	GRAMD4			UBXN7	PLXNB1	IGFALS				ZNF511	PLCH2					LCAT	LAT2		SESN2	LOC728400	MIR4469		GMEB2			LOC100133920		MKNK2		NKD2			SURF6		SBDS	ATG4B
					HNRNPH1					MVD			FDFT1	MLC1			PIGX	PRKAR2A	MPG				PAOX	SLC35E2					NFATC3	FZD9		SNHG12	LOC728405			STMN3					GPX4		C5orf55			VAV2		CHCHD2	SNED1
					HRH2					CHMP1A			GATA4	MAPK8IP2			PIGZ	QARS	NDUFB10				C10orf125	RER1					PSKH1	FKBP6		ATPIF1	MIR548I2			RTEL1					GZMM		CCDC127			BRD3		ZNF117	ANO7
					LTC4S					RPL13			MSRA	PLXNB2			IQCG	TCTA	NME3				LOC399829	NOC2L					PSMB10	BAZ1B		RAB42	MIR3138			SOX18					PALM		PLEKHG4B			GTF3C5		MRPS17	THAP4
					MGAT1					SPG7			TNKS	BRD1			FYTTD1	USP4	NME4				SPRNP1	OR4F3					RRAD	BCL7B		LOC653566				YTHDF1					POLR2E		SLC6A19			ADAMTSL2		ZNF107	ANKMY1
					MSX2					SLC7A5			MYOM2	TBC1D22A			LRCH3	UQCRC1	NTHL1				FRG2B	ARHGEF16					ST3GAL2	GTF2IRD1		SNORA44				LIME1					POLRMT		SLC6A18			PPP1R26		C7orf42	RNPEPL1
					NPM1					CDK10			DLGAP2	FAM19A5			CEP19	NME6	PKD1				SPRN	SSU72					SLC9A5	POM121		SNORA61				UCKL1					PRTN3		LRRC14B			OLFM1		TYW1	GAL3ST2
					MAPK9					C16orf7			MFHAS1	NCAPH2			LMLN	ARIH2	RPL3L				MIR202	SDF4					SLC12A4	CCL26		SNORA16A				PCMTD2					PTBP1		SDHAP3			WDR5		LANCL2	C2orf54
					PROP1					PIEZO1			ARHGEF10	GTSE1			TM4SF19	USP19	RPS2				LOC619207	MXRA8					SNTB2	TBL2		SNORD99				ARFGAP1					RPS15		LOC728613			ADAMTS13		STAG3L4	ING5
					SLC34A1					COX4NB			KBTBD11	MOV10L1			ZDHHC19	WDR6	SOLH				DUX4L7	CPSF3L					TERF2	MLXIPL						SLC2A4RG					STK11		MIR4277			C9orf7		VOPP1	NEU4
					SNCB					TUBB3			SPAG11B	TTC38			XXYLT1	TREX1	SSTR5				DUX4L6	C1orf159					TRADD	STAG3L1						ZNF512B					TCF3		LOC100506688			SLC2A6		ZNF479	MTERFD2
					STK10					PRDM7			FBXO25	MIOX			LOC152217	LAMB2P1	TPSAB1				DUX4L5	AURKAIP1					CES2	NSUN5						COL20A1					MADCAM1		MIR4457			GBGT1		VKORC1L1	OTOS
					ZNF354A					TCF25			PINX1	TRMU			RNF168	NDUFAF3	TSC2				DUX4L3	MRPL20					NOL3	WBSCR16						C20orf195					PPAP2C		MIR4456			SNORD36C		KCTD7	MYEOV2
					STC2					ZCCHC14			AGPAT5	PANX2			OSTalpha	SHISA5	UBE2I				DUX4L2	ATAD3A					SLC7A6	ABHD11						PPDPF					AP3D1		MIR4635			SNORD36B		ZNF92	OR6B3
					FGF18					KIAA0182			DEFB103B	CERK			FBXO45	CCDC72	NPRL3				MIR3944	PANK4					ATP6V0D1	GTF2IRD2						BIRC7					MED16					SNORD36A		ZNF679	LOC150935
					SQSTM1					CPNE7			CSMD1	ALG12			MUC20	ZNF589	AXIN1					HES4					NUTF2	DNAJC30						DNAJC5					FSTL3					SNORD24		DKFZp434L192	LOC200772
					ATP6V0E1					IL17C			MTMR9	CRELD2			SENP5	IP6K2	RGS11					PRDM16					CTCF	WBSCR22						ZGPAT					APC2					OBP2B		INTS4L1	CXXC11
					PDLIM7					ANKRD11			MCPH1	ADM2			LOC220729	NCKIPSD	CACNA1H					VWA1					NFAT5	WBSCR28						PRIC285					ABCA7					OBP2A		LINC00174	DUSP28
					ADAMTS2					GINS2			PPP1R3B	TRABD			TCTEX1D2	P4HTM	BAIAP3					NADK					WWP2	TRIM50						NKAIN4					UQCR11					MRPS2		ZNF680	AQP12A
					MAML1					TRAPPC2L			SOX7	SELO			C3orf43	QRICH1	RHBDL1					MMEL1					DDX19B	WBSCR27						ZBTB46					SBNO2					REXO4		2022-09-14	OR6B2
					GFPT2					KLHDC4			FAM167A	HDAC10			SDHAP1	DALRD3	PIGQ					OR4F5					SF3B3	SBDSP1						SAMD10					HMHA1					C9orf116		ZNF713	MIR149
					GNB2L1					DEF8			SLC35G5	SHANK3			WDR53	CCDC71	SYNGR3					LINC00115					CES3	VPS37D						ABHD16B					SHC2					C9orf96		FKBP9L	PRR21
					RGS14					BANP			LINC00208	TUBGCP6			ANKRD18DP	SLC26A6	SLC9A3R2					MORN1					EDC4	NSUN5P1						LINC00266-1					DAZAP1					LINC00094		LOC389493	AQP12B
					CPLX2					JPH3			C8orf12	LOC90834			LRRC33	CCDC51	RAB11FIP3					GLTPD1					PLA2G15	ABHD11-AS1						C20orf201					FGF22					GLT6D1		ZNF716	D2HGDH
					BTNL3					MTHFSD			FAM86B1	LMF2			LOC401109	ATRIP	IFT140					OR4F16					COG4	NSUN5P2						LINC00176					THEG					TMEM8C		LOC441242	LOC728323
					LMAN2					DBNDD1			ERI1	KLHDC7B			MIR570	NICN1	TELO2					CCNL2					PLEKHG4	TRIM73						MIR124-3					MBD3					LCN9		ZNF727	PP14571
					MGAT4B					FBXO31			LONRF1	C22orf40			SDHAP2	UCN2	NUBP2					TAS1R3					LRRC29	TRIM74						MIR647					MIER2					LOC401557		LOC493754	BOK-AS1
					B4GALT7					CDT1			RP1L1	CN5H6.4			FAM157A	KLHDC8B	MSLN					ATAD3B					VPS4A	SPDYE8P						HAR1A					PCSK4					SOHLH1		LOC641746	MIR4786
					RNF44					MAP1LC3B			CLDN23	LOC284933			MIR922	FBXW12	STUB1					PLEKHN1					NOB1	GATSL1						UCKL1-AS1					C19orf24					FAM163B		GUSBP10
					TBC1D9B					SPIRE2			DEFB104A	RPL23AP82			MFI2-AS1	CCDC36	MRPL28					C1orf170					TMEM208	GTF2IRD2B						MIR941-1					PLEKHJ1					LOC100130954		CCT6P3
					N4BP3					ZNF469			LOC157273	LOC339685			LOC100507086	C3orf62	TBL3					KIAA1751					FHOD1	GTF2IRD2P1						MIR941-4					BTBD2					RNU6ATAC		CCT6P1
					FAF2					CENPBD1			SGK223	C22orf34			TM4SF19-TCTEX1D2	MIR191	RNPS1					LOC115110					ZDHHC1	TYW1B						MIR941-2					RNF126					MIR3689A		LOC643955
					FBXW11					ZNF276			LOC157627	CHKB-CPT1B			MIR4797	TMEM89	MAPK8IP3					ACAP3					PARD6A	SPDYE7P						MIR941-3					WDR18					MIR3689B		INTS4L2
					ZNF346					RNF166			C8orf42	MIRLET7BHG				MIR425	TPSD1					UBE2J2					NIP7	STAG3L3						FLJ16779					REXO1					LOC100506599		LOC649395
					TSPAN17					SPATA2L			ERICH1	FLJ46257				SPINK8	TPSG1					PUSL1					FAM96B	STAG3L2						MIR1914					LPPR3					MIR3689D1		LOC650226
					OR4F3					C16orf55			TDH	IL17REL				C3orf71	RAB26					B3GALT6					TPPP3	SPDYE5						MIR4326					OR4F17					MIR3689F		SNORA15
					PRELID1					ZC3H18			ZNF596	MIRLET7A3				LOC646498	DECR2					FAM213B					PRMT7	LOC541473						MIR3196					FAM108A1					MIR4669		SNORA22
					TLX3					SLC22A31			DEFT1P	MIRLET7B				MIR711	SNORA64					ACTRT2					DUS2L	NCF1						LOC100505815					KLF16					MIR3689C		ZNF736
					ZNF354C					FLJ30679			PRSS55	FAM116B				MIR4271	SNORD60					MIB2					CHTF8	NCF1B						RTEL1-TNFRSF6B					DOT1L					MIR3689D2		LOC729156
					RPL26L1					LOC146513			C8orf74	PIM3				MIR4793	SOX8					SAMD11					PDPR	NCF1C											KISS1R					MIR3689E		ZNF735
					C5orf45					ZFPM1			DEFB105A	ODF3B				MIR4443	POLR3K					LOC148413					LRRC36	MIR590											MUM1							LOC100130849
					DDX41					MGC23284			DEFB106A	SYCE3					SEPX1					CALML6					DDX19A	GATSL2											MIDN							LOC100287704
					NOP16					LINC00311			DEFB107A	LOC100128946					GNG13					C1orf86					FBXL8	LOC100093631											R3HDM4							LOC100287834
					HMP19					ZNF778			DEFB109P1	LOC100144603					LUC7L					ATAD3C					SMPD3	POM121C											C19orf6							MIR4283-2
					UIMC1					ACSF3			DEFB130	MIR3201					CASKIN1					LOC254099					DDX28	MIR4284											TPGS1							MIR4283-1
					RAB24					LINC00304			NEIL2	MIR3619					CRAMP1L					TTLL10					TSNAXIP1	MIR4650-1											REEP6							MIR3147
					NEURL1B					SNAI3			FLJ10661	MIR4763					RAB40C					FAM41C					THAP11	MIR4650-2											IZUMO4							LOC100506050
					FAM193B					FAM92B			XKR6	MIR4535					TMEM8A					KLHL17					PDP2												SCAMP4							MIR4650-1
					TMED9					CTU2			LOC286083						CHTF18					TMEM240					RANBP10												ADAT3							MIR4650-2
					CDHR2					PABPN1L			LOC349196						MLST8					TMEM52					PDF												GRIN3B
					NHP2					LOC400548			USP17L2						RHBDF1					AGRN					DPEP2												MOB3A
					RNF130					LOC400550			XKR5						NARFL					FAM132A					DPEP3												C19orf21
					KIAA1191					LOC400558			FAM90A25P						LINC00235					HES5					ACD												PLK5
					ERGIC1					C16orf74			LOC392196						TPSB2					RNF223					FAM65A												C2CD4C
					CLK4					SNORD68			MIR124-1						HS3ST6					MIR200A					TMCO7												CIRBP-AS1
					CNOT6					LOC727710			DEFB103A						PDIA2					MIR200B					ELMO3												C19orf25
					NSD1					LOC732275			OR4F21						UNKL					FLJ42875					ESRP2												ATP8B3
					GMCL1P1					LOC100128881			FAM90A13						LINC00254					ANKRD65					CENPT												C19orf26
					RMND5B					LOC100130015			FAM90A5						LMF1					MIR429					C16orf70												CSNK1G2-AS1
					BTNL8					LOC100287036			FAM90A7						FAM173A					FAM138F					CYB5B												ODF3L2
					DOK3					MIR1910			FAM90A8						MRPS34					LOC643837					GFOD2												ADAMTSL5
					ZFP2					C16orf95			FAM90A18						METRN					TMEM88B					C16orf48												NDUFS7
					RUFY1					MIR4722			FAM90A9						SNRNP25					C1orf233					SLC7A6OS												WASH5P
					CPEB4								FAM90A10						TMEM204					FAM138A					COG8												ONECUT3
					PRR7								DEFA10P						FAHD1					WASH7P					B3GNT9												MEX3D
					OR4F16								DEFB107B						ITFG3					CDK11A					CIRH1A												FLJ45445
					TRIM7								DEFB104B						WDR24					SLC35E2B					MTSS1L												PRSS57
					MXD3								DEFB106B						TRAF7					LOC729737					EXOSC6												FAM138F
					THOC3								DEFB105B						HAGHL					OR4F29					NRN1L												FAM138A
					TRIM52								DEFB135						C16orf13					LOC100129534					ZFP90												LOC100288123
					AGXT2L2								DEFB136						FAM195A					LOC100130417					RLTPR												MIR1909
					UNC5A								DEFB134						GNPTG					LOC100132062					KCTD19												MIR1227
					TRIM41								DEFB109P1B						RHOT2					LOC100132287					IL34												MIR3187
					BOD1								RPL23AP53						ZNF598					LOC100133331					TMED6												MIR4745
					COL23A1								FAM90A14						HN1L					LOC100133445					FUK
					UBTD2								FAM86B2						SPSB3					DDX11L1					CES4A
					SCGB3A1								SPAG11A						RPUSD1					TTC34					EXOC3L1
					SFXN1								MIR596						C16orf42					LOC100288069					PDXDC2P
					GPRIN1								MIR597						WFIKKN1					MIR4251					CLEC18C
					ZNF354B								MIR598						NOXO1										CLEC18A
					C5orf47								DEFA1B						CCDC78										C16orf86
					OR2Y1								FAM90A20						RNF151										MIR140
					C5orf41								FAM90A19						C16orf11										MIR328
					BTNL9								ZNF705D						FBXL16										KIAA0895L
					HIGD2A								FAM66B						LOC146336										SNORD111
					FAM153B								ZNF705G						WDR90										LOC729513
					LOC202181								FAM66E						EME2										SNORD111B
					EIF4E1B								LOC100132396						C16orf73										MIR1538
					RASGEF1C								FAM66D						NPW										MIR1972-1
					EFCAB9								FAM66A						C16orf79										MIR1972-2
					SH3PXD2B								LOC100133267						PGP										LOC100506083
					LOC285593								LOC100287015						NHLRC4
					FAM153A								DEFT1P2						C16orf91
					ARL10								DEFB4B						JMJD8
					OR2V2								MIR1322						PRR25
					ZNF454								MIR548I3						C1QTNF8
					C5orf60								MIR3926-2						PTX4
					LOC340037								MIR3926-1						MSLNL
					PFN3								LOC100506990						SNORA10
					ZNF879								MIR4659A						CCDC154
					C5orf25								MIR4660						SNORA78
					FLJ16171								MIR4659B						MIR662
					MIR340								LOC100652791						SNHG9
					SNORD95														MIR940
					SNORD96A														LOC100134368
					LOC643201														MIR1225
					ZFP62														DDX11L10
					CBY3														MIR3177
					FAM153C														MIR3176
					SNORA74B														MIR3677
					LOC728554														MIR3180-5
					AACSP1														MIR4717
					LOC729678														MIR4516
					OR4F29
					LOC100132062
					LOC100132287
					LOC100133331
					LOC100268168
					MIR1229
					MIR4281
					MIR3912
					LOC100507387
					MIR4634
					MIR4638
					LOC100859930
[truncated: 11 more columns]

## Sheet: 7_SHH_GISTIC_amp
cytoband	5q11.2	2p24.3	2q14.2	1p34.2	17q23.2	12p13.32	20q11.21	13q33.3	17p11.2	11p11.12	4q12	1q32.1	21q22.3	3p22.2	5p15.33	11q22.1	6p21.2	1q32.1	7q21.2	15q26.3	11q25	18q12.3	2p25.3	15q26.3	12q15	13q31.1	10q26.3	3q23	10q11.21
q value	2.1764e-45	2.9774e-32	1.358e-15	5.1508e-07	4.9782e-06	1.5096e-05	2.7008e-05	6.1095e-05	0.00039374	0.00040179	0.0010015	0.0025119	0.013951	0.022136	0.023905	0.038653	0.069086	0.059498	0.10174	0.0028148	0.12241	0.13532	0.013951	0.013951	0.18384	0.057166	0.19663	0.22669	0.23167
residual q value	2.1764e-45	5.0334e-32	1.358e-15	5.1508e-07	4.9782e-06	1.5096e-05	2.7008e-05	0.00015302	0.00039374	0.00040179	0.0010015	0.011294	0.013951	0.022136	0.023905	0.038653	0.069086	0.087762	0.10174	0.11037	0.12241	0.13532	0.15664	0.17236	0.18384	0.19015	0.19663	0.22669	0.23167
wide peak boundaries	chr5:57314218-57341013	chr2:16054260-16153308	chr2:121444464-121765698	chr1:40213541-40512174	chr17:58521524-58922197	chr12:4352674-4433590	chr20:25586002-29874663	chr13:109098797-110552060	chr17:17344123-18558140	chr11:51222056-54840270	chr4:49658224-52723725	chr1:203732478-204539561	chr21:47964260-48029283	chr3:37246911-38599209	chr5:1133955-1245817	chr11:100617123-103577314	chr6:37108939-37310184	chr1:199891964-199933091	chr7:92031066-92639923	chr15:99170497-99630927	chr11:134862451-135006516	chr18:42093349-42270443	chr2:1-146465	chr15:101908284-102161299	chr12:68475831-68678764	chr13:86624366-87053279	chr10:134397884-135534747	chr3:141799239-151511795	chr10:42525125-42626947
genes in wide peak	[PLK2]	MYCN	GLI2	BMP8B	PPM1D	CCND2	hsa-mir-663	IRS2	hsa-mir-33b	OR4A5	DCUN1D4	KISS1	S100B	hsa-mir-26a-1	SLC6A19	BIRC2	PIM1	[NR5A2]	CDK6	IGF1R	[LOC283177]	SETBP1	FAM110C	PCSK6	IFNG	[SLITRK6]	hsa-mir-202	AGTR1	[LOC441666]
		MYCNOS		MYCL1	APPBP2	C12orf5	ZNF337	MYO16	DRG2	OR4C46		MDM4	DIP2A	ACAA1	SLC6A18	BIRC3	TBC1D22B		PEX1	PGPEP1L					IL22		ADAM8	ATR
				PPIE	BCAS3		MLLT10P1		FLII			PIK3C2B		ACVR2B		MMP1	TMEM217		GATAD1	MIR4714					IL26		CYP2E1	CP
				CAP1			NANP		LLGL1			REN		GOLGA4		MMP3			RBM48								ECHS1	CPA3
				TRIT1			NCOR1P1		SHMT1			SNRPE		ITGA9		MMP7			MGC16142								INPP5A	CPB1
				OXCT2			DEFB115		SREBF1			SOX13		MYD88		MMP8			FAM133B								UTF1	GYG1
				MFSD2A			FAM182A		TOP3A			ZC3H11A		PLCD1		MMP10			LOC728066								TUBGCP2	TM4SF1
							LOC284801		PEMT			PLEKHA6		SCN5A		MMP12											DUX4	PFN2
							FRG1B		RAI1			LAX1		SLC22A14		MMP13											DUX2	PLOD2
							MIR663A		MYO15A			ETNK2		SLC22A13		PGR											VENTX	PLS1
							FAM182B		RASD1			PPP1R15B		DLEC1		TRPC6											CALY	PLSCR1
							LOC100134868		ALKBH5			LOC127841		EXOG		MMP20											TTC40	SIAH2
									MED9			GOLT1A		XYLB		YAP1											GPR123	HLTF
									C17orf39			LINC00303		OXSR1		KIAA1377											NKX6-2	TFDP2
									FAM106A			ZBED6		CTDSPL		MMP27											KNDC1	TM4SF4
									LRRC48					VILL		DYNC2H1											MTG1	TRPC1
									ATPAF2					C3orf35		TMEM133											SYCE1	CLRN1
									SMCR7					MIR26A1		DCUN1D5											PRAP1	ZIC1
									SMCR5					LOC100128640		C11orf70											ZNF511	CHST2
									SMCR8							TMEM123											PAOX	TSC22D2
									TOM1L2							ARHGAP42											C10orf125	P2RY14
									USP32P2							ANGPTL5											LOC399829	RNF13
									TBC1D28							LOC100288077											SPRNP1	U2SURP
									CCDC144B							MIR3920											FRG2B	WWTR1
									LOC339240																		SPRN	PCOLCE2
									EVPLL																		MIR202	SERP1
									LGALS9C																		LOC619207	GPR171
									MIR33B																		DUX4L7	COMMD2
																											DUX4L6	SELT
																											DUX4L5	P2RY13
																											DUX4L3	GPR87
																											DUX4L2	XRN1
																											MIR3944	PLSCR2
																												PLSCR4
																												P2RY12
																												EIF2A
																												ZIC4
																												HPS3
																												TM4SF18
																												MED12L
																												CLRN1-AS1
																												FAM194A
																												LOC201651
																												C3orf58
																												GK5
																												SLC9A9
																												IGSF10
																												AADACL2
																												PAQR9
																												PLSCR5
																												ANKUB1
																												LOC646903
																												WWTR1-AS1
																												LOC100289361
																												MIR548H2
																												LOC100507389

## Sheet: 8_SHH_GISTIC_del
cytoband	17p11.1	20p11.1	11p11.12	17q12	10q26.2	9q12	4q12	14q13.2	7q11.23	18q21.2	6p11.2	1q44	4p14	9q34.3	10q23.31	5q35.3	19p12	7q35	10p11.1	16p11.2	9q22.32	5p15.33	1q21.2	4q31.3	17q22	11q24.1	2q37.3	12q13.13	22q11.1	15q15.1	7q11.21	7p22.1	17p13.1	3q11.1	2p21	1p32.3	6q25.1	14q31.1	17p11.2	20p13	17q25.3	2p23.3	3p22.3	4q13.2	12p11.21	11q14.1	5q13.3	8p11.22
q value	6.0314e-46	1.375e-13	1.8141e-09	8.5737e-11	4.017e-06	2.9459e-06	2.0295e-05	7.2911e-05	7.1476e-06	0.00023426	0.00043492	0.00010195	0.00086232	0.0002834	0.00075858	0.0034625	0.0055427	0.0051263	0.0062849	0.0065155	0.00011676	0.011394	0.00061696	0.0082986	4.6515e-05	0.0090372	0.023512	0.02982	0.030129	0.033225	3.6139e-05	0.040518	0.010248	0.045045	0.047158	0.048678	0.054344	0.088146	1.7215e-19	0.11551	0.070627	0.11551	0.15186	0.049974	0.16798	0.12223	0.23893	0.24958
residual q value	3.3287e-40	1.375e-13	1.7842e-09	4.0926e-09	6.6936e-06	9.0832e-06	2.8162e-05	7.1049e-05	0.0001846	0.00023426	0.00043492	0.0006995	0.00089768	0.0013083	0.0024592	0.0035619	0.0055427	0.0064359	0.0064359	0.0065155	0.007167	0.010883	0.015565	0.015565	0.015565	0.017297	0.023512	0.0297	0.0297	0.032726	0.036771	0.040236	0.040236	0.045196	0.047158	0.048678	0.055971	0.089743	0.10991	0.11439	0.1225	0.13872	0.1517	0.1517	0.16593	0.22612	0.23421	0.24876
wide peak boundaries	chr17:21214527-25629178	chr20:25564155-29898304	chr11:50300222-55030214	chr17:34410631-36291231	chr10:128203246-129352112	chr9:46828128-66499619	chr4:49063661-52862232	chr14:34411572-36769157	chr7:71171805-75399023	chr18:51903142-52496808	chr6:57509997-62394101	chr1:248814081-249250621	chr4:38946179-40758392	chr9:140487737-140776904	chr10:89601811-90427666	chr5:176427408-177307298	chr19:24110571-29460599	chr7:144530004-147094135	chr10:38733508-42827990	chr16:29432377-30197828	chr9:98079705-98570340	chr5:1291457-2753219	chr1:147623318-149762073	chr4:151928530-155165299	chr17:56579495-59479778	chr11:104030651-131242278	chr2:242753482-243199373	chr12:49467780-51993522	chr22:1-18221984	chr15:41580900-42071451	chr7:53873778-69065883	chr7:4308206-7123722	chr17:7412213-7561319	chr3:89528470-93704090	chr2:1-95541227	chr1:50874226-53530486	chr6:147889705-152016404	chr14:75761725-107349540	chr17:19312451-20230806	chr20:1-743779	chr17:78460713-81195210	chr2:24398916-26793804	chr3:1-37494861	chr4:62933292-90165737	chr12:31252658-33529133	chr11:81593576-85341954	chr5:56771767-99723944	chr8:39136220-39427926
genes in wide peak	KCNJ12	hsa-mir-663	OR4A5	hsa-mir-2909	DOCK1	FAM75A7	DCUN1D4	CFL2	hsa-mir-590	C18orf26	GUSBP4	hsa-mir-3124	RHOH	hsa-mir-602	PTEN	DBN1	ZNF254	hsa-mir-548f-4	ACTR3BP5	ALDOA	PTCH1	hsa-mir-4277	NBPF14	hsa-mir-3140	hsa-mir-21	hsa-mir-3167	PDCD1	hsa-mir-1293	ATP6V1E1	hsa-mir-626	hsa-mir-4283-2	hsa-mir-589	ATP1B2	PROS1	hsa-mir-4264	hsa-mir-761	PCMT1	hsa-mir-203	ALDH3A1	CSNK2A1	hsa-mir-3186	hsa-mir-1301	hsa-mir-128-2	hsa-mir-575	BICD1	hsa-mir-4300	hsa-mir-583	ADAM3A
	FAM27L	ZNF337	OR4C46	ACACA	NPS	FAM74A4		NFKBIA	hsa-mir-4284			ZNF692	UBE2K	EHMT1	RNLS	F12	LOC148145	MIR548F4		KIF22	LOC100507346	NDUFS6	FAM91A2	ANXA2P1	hsa-mir-301a	hsa-mir-100	CXXC11	ACCN2	IL17RA	ITPKA	hsa-mir-3147	ACTB	CD68		hsa-mir-1285-2	CDKN2C	LATS1	hsa-mir-4309	ALDH3A2	SOX12	hsa-mir-1250	ADCY3	hsa-mir-466	hsa-mir-1269	PKP2	DLG2	hsa-mir-2277	ADAM5P
	FLJ36000	MLLT10P1	LOC646813	LHX1	FAM196A	LOC643648		PSMA6	CLDN4			ZNF672	RFC1	C9orf37	LIPJ	FGFR4	LOC148189			MAZ		SLC6A3	PPIAL4A	PET112	CA4	hsa-mir-4301	LOC728323	AQP2	ANKRD62P1-PARP4P3	LTK	hsa-mir-4283-1	PMS2	EIF4A1		hsa-mir-3126	EPS15	AKAP12	hsa-mir-1247	RNF112	TCF15	ACTG1	DNMT3A	hsa-mir-3135	AFM	DNM1L	PRCP	hsa-mir-9-2
	C17orf51	NANP		CCL3		FAM74A2		SRP54	CLDN3			SH3BP5L	RPL9	ARRDC1	KLLN	GRK6	LOC100101266			PPP4C		IRX4	NBPF15	RPS3A	CLTC	hsa-mir-34c		AQP5	POTEH	TYRO3	ASL	RAC1	SHBG		hsa-mir-216b	GPX7	UST	hsa-mir-656	ULK2	RBCK1	ARHGDIA	DTNB	hsa-mir-563	AFP	YARS2	RAB30	hsa-mir-4280
	KCNJ18	NCOR1P1		CCL3L1		FAM75A5		KIAA0391	ELN			PGBD2	UGDH	FLJ40292		SLC34A1				MAPK3		MRPL36	FLJ39739	SFRP2	TRIM37	ACAT1		AQP6	BCL2L13	OIP5	CCT6A	FSCN1	SOX15		hsa-mir-559	NRD1	KATNA1	hsa-mir-370	AKAP10	TRIB3	CD7	HADHA	hsa-mir-3134	ALB	C12orf35	PCF11	hsa-mir-582
	MTRNR2L1	DEFB115		CCL4				BAZ1A	GTF2I			OR14I1	LIAS	MIR602		PDLIM7				SPN		LPCAT1	LOC388692	TLR2	2022-09-04	ACRV1		ATF1	HSFY1P1	RTF1	EGFR	ZNF12	TNFSF13		hsa-mir-558	ORC1	TAB2	hsa-mir-345	SLC47A1	NRSN2	CSNK1D	HADHB	hsa-mir-4270	AMBN	FAM60A	CCDC90B	TRIM23
	MIR4522	DEFB116		TADA2A				PPP2R3C	GTF2IP1			LOC646627	PDS5A			RGS14				SULT1A3		CLPTM1L	HIST2H2BF	SNORD73A	RAD51C	APLP2		CELA1	CECR6	MGA	ERV3-1	AIMP2	TNFSF12		hsa-mir-4263	RAB3B	SASH1	hsa-mir-342	SPECC1	DEFB126	SLC25A10	KIF3C	hsa-mir-885	ANXA3	FLJ13224	C11orf82	ARSB
		FAM182A		HNF1B				EAPP	HIP1			MIR3124	KLHL5			LMAN2				TBX6		IRX2	PPIAL4D	KIAA0922	RPS6KB1	APOA1		GPD1	CECR5	RPAP1	GBAS	CYTH3	FXR2		hsa-mir-1301	SCP2	MTHFD1L	hsa-mir-3173	SLC47A2	ZCCHC3	FASN	POMC	ATP2B2	AREG	FGD4	FAM181B	BHMT
		LOC284801		ZNHIT3				SNX6	LIMK1				RBM47			B4GALT7				DOC2A		SDHAP3	LOC645166	TRIM2	PPM1D	APOA4		SLC11A2	CECR3	NDUFAF1	GUSB	KIAA0415	MPDU1		hsa-mir-3125	ZFYVE9	RMND1	hsa-mir-1260	SNORA59B	SCRT2	GCGR	NCOA1	BTD	ART3	DENND5B	ANKRD42	BTF3
		FRG1B		CCL4L1				BRMS1L	PMS2L2				CHRNA9			ZNF346				HIRIP3		LOC728613	PPIAL4B	ARFIP1	APPBP2	APOC3		POU6F1	CECR2	NUSAP1	HPVC1	KDELR2	SENP3		hsa-mir-4262	FAF1	PLEKHG1	SERPINA3	SNORA59A	TBC1D20	UTS2R	OTOF	CAV3	BMP3	AMN1	SNORA70E	CAST
		MIR663A		DDX52				INSM2	PMS2P5				N4BP2			PRELID1				TAOK2		MIR4277	PPIAL4C	DKFZP434I0714	PPM1E	ARCN1		PRPH	CECR1	MIR626	PHKG1	WIPI2	SNORA67		hsa-mir-548s	TTC39A	ZBTB2	AKT1		C20orf96	GPS1	RAB10	CCR4	BTC	METTL20	MIR4300	CCNB1
		FAM182B		DUSP14				SPTSSA	PMS2P3				WDR19			DDX41				MVP		MIR4457	LOC728855	FBXW7	RNFT1	ATM		SMARCD1	OR11H1		PMS2P4	EIF2AK1	SAT2		hsa-mir-4261	ZCCHC11	ULBP3	BDKRB1		SRXN1	FOXK2	EFR3B	DAZL	CCNG2	H3F3C	LOC100506233	CCNH
		LOC100134868		SYNRG				RALGAPA1	RFC2				TMEM156			RAB24				CDIPT			NBPF16	MND1	TUBD1	FXYD2		TMBIM6	SLC25A18		PSPH	CCZ1	TNFSF12-TNFSF13		ACP1	RNF11	C6orf211	BDKRB2		DEFB127	MAFG	ITSN2	FANCD2	SCARB2			CDK7
				AATF				IGBP1P1	STX1A				KLB			FAM193B				QPRT			PPIAL4F	FHDC1	PTRH2	CXCR5		TFCP2	GAB4		ZNF138	RNF216	SNORA48		ACTG2	TXNDC12	C6orf97	CALM1		DEFB129	P4HB	DNAJC27	FBLN2	CDS1			CETN3
				DHRS11				FAM177A1	EIF4H				C4orf34			TMED9				SEZ6L2			PPIAL4E	SH3D19	BCAS3	CASP1		TUBA1A	CCT8L2		TPST1	ZNF853	SNORD10		ACYP2	ECHDC2	ULBP2	SERPINA6		DEFB125	PDE6G	ASXL2	GLB1	CENPC1			CHD1
				GGNBP2					CLIP2				LOC344967			NSD1				SLX1B			FCGR1C	TIGD4	SMG8	CASP4		SLC4A8	XKR3		ZNF273	ZDHHC4	SENP3-EIF4A1		ADCY3	DMRTA2	ULBP1	FOXN3		DEFB128	PYCR1	CENPO	GOLGA4	CSN1S1			CKMT2
				MRM1					LAT2				LOC401127			DOK3				GDPD3				TMEM154	PRR11	CASP5		DAZAP2	TPTEP1		SEC61G	RADIL			ADD2	SELRC1	PPP1R14C	CHGA		DEFB132	PCYT2	EPT1	GRM7	CSN2			ERCC8
				MYO19					FZD9				MIR4802			PRR7				C16orf53				RNF175	TEX14	CBL		TROAP	CECR7		SUMF2	PAPOLB			ALK	ZYG11B	LRP11	CKB			RAC3	CCDC164	HRH1	CSN3			COX7C
				PIGW					FKBP6							MXD3				SLC7A5P1				PRSS48	HEATR6	CD3D		TUBA1B	CECR5-AS1		CRCP	RBAK			ANXA4	PRPF38A	PPIL4	CRIP1			RFNG	FAM59B	IL5RA	DCK			CRHBP
				C17orf78					BAZ1B							LOC202181				YPEL3				FAM160A1	DHX40	CD3E		MCRS1			RABGEF1	C7orf26			APOB	BTF3L4	C6orf72	CRIP2			MRPL12	GPR113	IRAK2	DMP1			HAPLN1
				LOC284100					BCL7B							FAM153A				FAM57B				MIR3140	VMP1	CD3G		GALNT6			SBDS	FBXL18			RHOB	KTI12	RAET1E	DIO2			SECTM1	PTRHD1	ITPR1	DSPP			VCAN
				CCL4L2					GTF2IRD1							LOC340037				PRRT2				MIR4453	USP32	CHEK1		FAIM2			CHCHD2	USP42			ATP6V1B1	OSBPL9	RAET1L	DIO3			TBCD	DNAJC27-AS1	MLH1	EPHA5			DHFR
				TBC1D3B					POM121							PFN3				TMEM219					C17orf64	CRYAB		KCNH3			ZNF117	TNRC18			AUP1	CC2D1B	ZC3H12D	DYNC1H1			SLC16A3	MIR1301	OGG1	EREG			F2R
				TBC1D3C					TBL2											C16orf92					C17orf47	DDX6		PRPF40B			MRPS17	C7orf70			ZFP36L2	C1orf185	NUP43	EIF5			HGS		OXTR	FGF5			F2RL1
				CCL3L3					MLXIPL											KCTD13					GDPD1	DDX10		METTL7A			ZNF107	FOXK1			CAD	FAM159A	RAET1G	ELK2AP			AATK		PPARG	GC			F2RL2
				TBC1D3G					STAG3L1											ASPHD1					SKA2	DLAT		LETMD1			C7orf42	MMD2			CALM2	ZYG11A	SUMO4	EML1			ALYREF		RAB5A	GK2			FOXD1
				TBC1D3H					NSUN5											C16orf54					YPEL2	DPAGT1		RACGAP1			TYW1	DAGLB			CAPG	MIR761	IYD	ESRRB			BAIAP2		RAF1	GNRHR			GLRX
				MIR2909					WBSCR16											INO80E					MIR21	DRD2		DHH			LANCL2	CCZ1B			CD8A		RAET1K	GALC			RAB40B		RARB	CXCL1			GTF2H2
									ABHD11											LOC388242					MIR301A	ETS1		BIN2			STAG3L4	SLC29A4			CD8B		LOC100128176	GSTZ1			AZI1		RPL15	CXCL2			HEXB
									CALN1											LOC440354					LOC645638	FDX1		LIMA1			VOPP1	RSPH10B			CENPA		LOC100652739	GTF2A1			FSCN2		RPL32	CXCL3			HMGCR
									GTF2IRD2											LOC440356					TBC1D3P1-DHX40P1	FLI1		LMBR1L			ZNF479	LOC389458			CTNNA2			BRF1			NARF		SATB1	GRSF1			HTR1A
									DNAJC30											SULT1A4					LOC653653	SLC37A4		SMAGP			VKORC1L1	GRID2IP			CYP1B1			HSP90AA1			DCXR		SEC13	HNRNPD			KIF2A
									WBSCR22											SLX1A					SCARNA20	GRIA4		DIP2B			KCTD7	ZNF815			DCTN1			IFI27			ANAPC11		SETMAR	HSP90AB3P			TNPO1
									WBSCR28											BOLA2					MIR454	GRIK4		NCKAP5L			ZNF92	RNF216P1			DDX1			ITPK1			SIRT7		SLC6A1	HTN1			LNPEP
									TRIM50											LOC606724					MIR4729	GUCY1A2		SPATS2			ZNF679	PMS2CL			DGUOK			JAG2			NPLOC4		SLC6A6	HTN3			CD180
									WBSCR27											LOC613038					MIR4737	H2AFX		DNAJC22			VSTM2A	ZNF890P			LOC1720			KLC1			WDR45L		SLC6A11	IBSP			MAP1B
									SBDSP1											ZG16						HMBS		CSRNP2			DKFZp434L192	OCM			DNAH6			MARK3			RPTOR		STAC	IGJ			MEF2C
									VPS37D											BOLA2B						HSPA8		FAM186B			LOC285878	MIR589			DNMT3A			ATXN3			BAHCC1		SYN2	IL8			MSH3
									NSUN5P1											SLX1A-SULT1A3						HSPB2		TUBA1C			INTS4L1	RSPH10B2			DOK1			NDUFB1			DUS1L		TGFBR2	CXCL10			NAIP
									ABHD11-AS1											SLX1B-SULT1A4						HTR3A		C12orf62			LINC00174	RBAK-LOC389458			DTNB			SERPINA5			FN3K		THRB	CXCL9			PCSK1
									NSUN5P2																	IL10RA		FMNL3			ZNF680	MIR4656			E2F6			SERPINA1			ASPSCR1		TIMP4	AFF1			PDE4D
									TRIM73																	IL18		CERS5			2022-09-14				EGR4			SERPINA4			C17orf62		TOP2B	MUC7			PIK3R1
									TRIM74																	STT3A		LARP4			ZNF713				EMX1			PPP2R5C			CHMP6		NR2C2	NKX6-1			PMCHL2
									SPDYE8P																	KCNJ1		FAM186A			FKBP9L				EPAS1			LGMN			FN3KRP		UBE2E1	PF4			RAD17
									GATSL1																	KCNJ5		BCDIN3D			LOC389493				FABP1			PSMC1			C17orf101		UBE2E2	PF4V1			RASA1
									GTF2IRD2B																	VWA5A		LOC283332			ZNF716				EFEMP1			MOK			ZNF750		UBP1	PKD2			RASGRF2
									GTF2IRD2P1																	MCAM		TMPRSS12			LOC441242				FKBP1B			SEL1L			C17orf70		VHL	PPEF2			RPS23
									TYW1B																	MLL		C1QL4			ZNF727				FOSL2			TGFB3			TSPAN10		WNT7A	PPBP			SMN1
									SPDYE7P																	NCAM1		HIGD1C			LOC493754				FSHR			TNFAIP2			MAFG-AS1		XPC	PRKG2			SMN2
									STAG3L3																	NFRKB		LOC100286844			LOC641746				FTH1P3			TRAF3			PPP1R27		BRPF1	MAPK10			TAF9
									STAG3L2																	NNMT		MIR1293			GUSBP10				GCKR			TSHR			SLC38A10		COLQ	PTPN13			TBCA
									SPDYE5																	NPAT		LOC100335030			CCT6P3				GFPT1			VRK1			C17orf56		EOMES	CXCL6			NR2F1
									LOC541473																	NRGN					CCT6P1				GGCX			WARS			B3GNTL1		CAMK1	CXCL11			THBS4
									NCF1																	PAFAH1B2					LOC643955				MSH6			XRCC3			NOTUM		BHLHE40	CXCL5			XRCC4
									NCF1B																	POU2AF1					INTS4L2				GTF3C2			YY1			STRA13		KAT2B	SPP1			SERF1A
									NCF1C																	PPP2R1B					LOC649395				HADHA			GPR68			LRRC45		LRRFIP2	STATH			ENC1
									MIR590																	PTS					LOC650226				HADHB			TCL1A			MYADML2		SH3BP5	SULT1E1			AP3B1
									GATSL2																	PVRL1					SNORA15				HK2			GPR65			NPB		SLC4A7	UGT2B4			PDE8B
									LOC100093631																	RDX					SNORA22				TLX2			ADAM6			CCDC57		VGLL4	UGT2B7			HOMER1
									POM121C																	RPS25					ZNF736				HPCAL1			DLK1			HEXDC		EDEM1	UGT2B10			SCAMP1
									MIR4284																	SC5DL					LOC729156				FOXN2			CCNK			C17orf89		TBC1D5	UGT2B15			CARTPT
									MIR4650-1																	SCN2B					ZNF735				ID2			ALKBH1			LINC00482		TATDN2	UGT2B17			TTC37
									MIR4650-2																	SCN4B					LOC100130849				KCNF1			MTA1			TMEM105		EPM2AIP1	SPARCL1			ZFYVE16
																										SDHD					LOC100287704				KCNK3			RPS6KA5			METRNL		TRANK1	USO1			EDIL3
																										ST3GAL4					LOC100287834				KCNS3			TRIP11			C17orf90		SRGAP3	SLC4A4			COL4A3BP
																										SLN					MIR4283-2				KHK			NRXN3			CCDC137		IQSEC1	HERC3			LHFPL2
																										SORL1					MIR4283-1				KIF3C			SPTLC2			ARL16		NR1D2	STBD1			CWC27
																										SRPR					MIR3147				LHCGR			BAG5			FAM195B		PDCD6IP	CDKL2			NSA2
																										ST14					LOC100506050				LTBP1			C14orf2			AATK-AS1		ARPC4	TMPRSS11D			POLR3G
																										TAGLN					MIR4650-1				EPCAM			CDC42BPB			FLJ43681		TADA3	ABCG2			PLK2
																										TECTA					MIR4650-2				MXD1			TCL1B			TEX19		CRTAP	ADAMTS3			IQGAP2
																										THY1									MAT2A			KIAA0125			FLJ90757		ATG7	G3BP2			SMA4
																										UPK2									MATN3			TECPR2			MIR338		CHL1	HNRPDL			SMA5
																										ZBTB16									MDH1			GOLGA5			MIR657		ARPP21	ENAM			ADAMTS6
																										ZNF202									MEIS1			FBLN5			MIR1250		CAND2	FAM13A			RHOBTB3
																										CUL5									MPV17			BATF			MIR3065		CLASP2	CXCL13			ELL2
																										BARX2									MSH2			SIVA1			MIR3186		GPD1L	UGT2B11			SV2C
																										ZNF259									MTIF2			AHSA1			MIR4740		RFTN1	HPSE			MRPS27
																										USP2									MYCN			CYP46A1					NUP210	SMR3B			PPWD1
																										PCSK7									ODC1			PAPOLA					PLCL2	NPFFR2			OTP
																										HTR3B									OTX1			PTPN21					ANKRD28	PPBPL2			SSBP2
																										ZW10									REG3A			C14orf1					CAPN7	UGT2A1			BHMT2
																										UBE4A									PCBP1			VASH1					MKRN2	CCNI			PART1
																										EI24									PEX13			SNW1					FBXL2	SEC31A			FAM169A
																										FEZ1									VIT			TTLL5					CNOT10	RUFY3			RNU5E-1
																										ARHGAP32									PIGF			RCOR1					THUMPD3	WDFY3			RNU5D-1
																										C2CD2L									PLEK			PACS2					SUSD5	PARM1			DIMT1
																										RBM7									PLGLB2			ANGEL1					HACL1	RCHY1			DMGDH
																										MPZL2									PLGLB1			PPP1R13B					TTLL3	ANKRD17			IPO11
																										HYOU1									POMC			DICER1					CNTN6	STAP1			GCNT4
																										ATP5L									PPM1B			FLRT2					LSM3	SMR3A			POLK
																										ADAMTS8									PPM1G			KIF26A					RBMS3	NAAA			ERAP1
																										TREH									PPP1CB			C14orf109					NKIRAS1	COQ2			SGTB
																										CEP164									PPP3R1			TCL6					LINC00312	SULT1B1			AGGF1
																										EXPH5									PRKCE			PRO1768					LMCD1	TMPRSS11E			WDR41
																										PHLDB1									EIF2AK2			GPR132					C3orf32	MRPS18C			RIOK2
																										SIK2									RAB1A			POMT2					TRNT1	COPS4			DEPDC1B
																										ARHGEF12									REL			SERPINA10					DYNC1LI1	HSD17B11			BDP1
																										SIK3									REG1A			GLRX5					CRBN	HERC5			ERBB2IP
																										VSIG2									REG1B			EVL					C3orf19	PLAC8			NLN
																										BACE1									REG1P			C14orf129					GHRL	NUDT9			ARRDC3
																										TRIM29									RPS7			CINP					CMTM6	NUP54			ZSWIM6
																										CADM1									RPS27A			ASB2					OXSM	UGT2B28			ANKRA2
																										POU2F3									RRM2			CPSF2					ARL8B	ODAM			MCCC2
																										HINFP									RTKN			KCNK10					SETD5	HERC6			CENPK
																										REXO2									SDC1			CDCA4					TMEM40	SDAD1			ERAP2
																										OR8G2									SRSF7			C14orf102					NGLY1	UBA6			RGNEF
																										OR8B8									SFTPB			ATG2B					TMEM111	BMP2K			SLC30A5
																										OR8G1									SIX3			UBR7					BRK1	2022-09-11			CENPH
																										TIMM8B									SLC1A4			MEG3					RAD18	MEPE			MCTP1
																										OR8B2									SLC3A1			FLVCR2					LRRN1	PRDM8			PTCD2
																										DCPS									SLC8A1			C14orf118					CIDEC	UTP3			ELOVL7
																										ZBTB44									SNRPG			SMEK1					ZFYVE20	KLHL8			C5orf44
																										DDX25									SOS1			BTBD7					AZI2	SHROOM3			ATG10
																										CDON									SOX11			TDP1					MTMR14	ENOPH1			SPATA9
																										SIDT2									SPAST			ZNF839					MRPS25	PROL1			FAM172A
																										TRAPPC4									SPR			SPATA7					CRELD1	MRPL1			GPR98
																										SPA17									SPTBN1			KCNK13					TMEM43	THAP9			UTP15
																										FXYD6									SRD5A2			C14orf132					ZNF385D	UGT2A3			ZCCHC9
																										SIAE									STRN			DDX24					HDAC11	SCD5			ANKRD32
																										C11orf71									ADAM17			ADCK1					TSEN2	FRAS1			ZBED3
																										ROBO4									TACR1			TMEM63C					GRIP2	ARHGAP24			GFM2
																										SLC35F2									GCFC2			UNC79					C3orf20	FAM175A			SPZ1
																										RAB39A									TGFA			BEGAIN					JAGN1	NAA11			NDUFAF2
																										BTG4									TIA1			PPP4R4					GHRLOS2	AGPAT9			MRPS36
																										FAM55D									TPO			NGB					IL17RC	PIGY			ATP6AP1L
																										TTC12									TSSC1			C14orf133					EAF1	CABS1			FCHO2
																										C11orf57									UCN			MOAP1					DCLK3	YTHDC1			RAB3C
																										ELMOD1									UGP2			DIO3OS					OXNAD1	MOB1B			LYSMD3
																										FOXRED1									VRK2			IRF2BPL					CMTM7	HELQ			JMY
																										SCN3B									VSNL1			INF2					OSBPL10	GDEP			POU5F2
																										VPS11									XDH			BCL11B					C3orf24	ANTXR2			TMEM171
																										TEX12									XPO1			OTUB2					LRRC3B	LIN54			TMEM174
																										CRTAM									SLC30A3			ZFYVE21					GALNTL2	TMPRSS11B			POC5
																										TMPRSS4									PXDN			MEG8					KCNH8	C4orf36			ACOT12
																										IFT46									ALMS1			WDR25					TRIM71	PAQR3			SREK1
																										PRDM10									MOGS			LINC00341					CHCHD4	THAP6			TMEM167A
																										DSCAML1									RNF103			CLMN					METTL6	C4orf26			MBLAC2
																										GRAMD1B									DYSF			CATSPERB					TAMM41	PPM1K			TMEM161B
																										ARHGAP20									DUSP11			ZC3H14					IL17RE	RASGEF1B			MARVELD2
																										USP28									KLF11			RIN3					SGOL1	TIGD2			ARSK
																										CARD18									MAP4K3			C14orf159					PP2D1	RASSF6			FAM81B
																										AASDHPPT									NCOA1			TMEM121					EFHB	CNOT6L			PAPD4
																										PKNOX2									VAMP8			AMN					CPNE9	TECRL			LIX1
																										TP53AIP1									SUCLG1			SLIRP					LOC152024	C4orf22			ZNF366
																										ABCG4									ASAP2			IFI27L2					ZCWPW2	EPGN			FAM151B
																										ROBO3									ST3GAL5			SETD3					CMC1	FDCSP			S100Z
																										C11orf1									SLC5A6			APOPT1					NEK10	NAP1L5			CCDC125
																										RNF26									EIF2B4			HHIPL1					CMTM8	FAM13A-AS1			C5orf27
																										FAM118B									TAF1B			C14orf142					FGD5	COX18			GAPT
																										NLRX1									NAT8			STON2					CIDECP	CSN1S2AP			CMYA5
																										C11orf61									COX7A2L			KIAA1737					CNTN4	CCDC158			ANKRD31
																										ALG9									TMSB10			FAM181A					STT3B	TMPRSS11A			SERINC5
																										CLMP									ITGB1BP1			BTBD6					LOC285326	SOWAHB			KIAA0825
																										PDZD3									NRXN1			EFCAB11					SUMF1	SLC10A6			GPR150
																										C11orf63									OTOF			EXOC3L4					RPUSD3	HSD17B13			NBPF22P
																										CCDC15									CRIPT			WDR20					PRRT3	TMPRSS11F			C5orf64
																										TMPRSS5									EIF2AK3			IFT43					LOC285370	LOC401134			RNF180
																										PUS3									ROCK2			AHNAK2					LOC285375	SYT14L			SREK1IP1
																										MFRP									TP53I3			TRMT61A					DPH3	TMPRSS11BNL			RGMB
																										BCO2									MRPL33			TDRD9					LOC339862	C4orf40			RFESD
																										TMPRSS13									BRE			ANKRD9					C3orf35	AMTN			ANKRD34B
																										KIAA1826									PREPL			AK7					GADL1	WDFY3-AS2			ACTBL2
																										KIRREL3									FEZ2			IFI27L1					ZNF860	C4orf11			MTX3
																										BUD13									SOCS5			C14orf79					COL6A4P1	MTHFD2L			MAST4
																										TMEM25									GREB1			PLD4					TPRXL	LOC441025			RGS7BP
																										RPUSD4									USP34			ADSSL1					LHFPL4	TMEM150C			MIR9-2
																										TBRG1									LAPTM4A			NOXRED1					VENTXP7	LOC550112			CRSP8P
																										UBASH3B									RNF144A			JDP2					LOC401052	LOC550113			FLJ42709
																										DIXDC1									SNX17			TTC8					MIR128-2	UGT2A2			FLJ35946
																										ZC3H12C									SERTAD2			TC2N					LOC440944	TMPRSS11GP			C5orf43
																										ESAM									MRPL19			SLC24A4					SNORA7A	MIR575			LOC644936
																										ALKBH8									SUPT7L			SLC25A29					TMPPE	FAM47E			LINC00461
																										FDXACB1									ARHGAP25			DEGS2					LOC644990	FTLP10			LOC647859
																										C11orf52									ACTR2			LINC00239					LOC645206	LOC100144602			GUSBP3
																										TIRAP									PREB			LOC145216					MIR563	CSN1S2BP			GTF2H2B
																										CARD16									LRPPRC			GSC					MIR885	LOC100499177			SCARNA18
																										C1QTNF5									PDIA6			SERPINA12					EGOT	LOC100505702			SNORA47
																										PANX3									CEBPZ			PRIMA1					GHRLOS	LOC100505875			MIR583
																										APOA5									MPHOSPH10			C14orf166B					LOC100129480	LOC100506035			GTF2H2C
																										TMEM45B									SMYD5			ISM2					LOC100132526	LOC100506746			SERF1B
																										C11orf93									MYCNOS			CEP128					LOC100288428	MIR4450			LOC728723
																										PIH1D2									C1D			TTC7B					MIR4270	MIR4451			GTF2H2D
																										FAM55A									SEMA4F			C14orf49					MIR3714	FAM47E-STBD1			GUSBP9
																										FAM55B									CCT7			SAMD15					FGD5-AS1				LOC100129716
																										AMICA1									CCT4			EML5					LOC100505696				LRRC70
																										KBTBD3									GNLY			MGC23270					LOC100507582				LOC100131067
																										CWF19L2									CDC42EP3			NUDT14					ARPC4-TTLL3				FAM159B
																										KDELC2									STAMBP			LINC00521					MIR4791				LOC100170939
																										LAYN									TGOLN2			SERPINA11					MIR4790				LOC100272216
																										TTC36									CGREF1			ZDHHC22					MIR548AC				LOC100289230
																										PATE1									B3GNT2			TMED8					MIR4792				NCRUPAR
																										C11orf65									USP39			C14orf178					MIR4442				LOC100303749
																										ADAMTS15									SIX2			LOC283585									MIR2277
																										MPZL3									VAMP5			LOC283587									MIR4280
																										C11orf45									MTHFD2			FAM181A-AS1									MTRNR2L2
																										HYLS1									PROKR1			SNHG10									MIR3607
																										TMEM218									RAB10			C14orf177									MIR3660
																										SLC37A2									GPR75			SLC25A47									LOC100505894
																										OR8B12									YWHAQ			LINC00523									OCLN
																										OR8G5									IMMT			KIAA0284									MIR4804
																										OR10G8									SNRNP27			C14orf80									MIR3977
																										OR10G9									GTF2A1L			CCDC85C									MIR4803
																										OR10S1									STON1			ITPK1-AS1
																										OR6T1									EMILIN1			SERPINA9
																										OR4D5									GPN1			LINC00226
																										TBCEL									AAK1			LINC00221
																										TMEM136									MAPRE3			COX8C
																										HEPACAM									RPIA			ASPG
																										OAF									SLC4A1AP			SERPINA13
																										ANKK1									EFR3B			C14orf64
																										RNF214									MYT1L			RTL1
																										LOC283143									WDR43			TMEM179
																										BCL9L									LPIN1			LOC400236
																										FOXR1									CEP68			LOC400238
																										CCDC153									PSME4			DICER1-AS1
																										OR8D1									EXOC6B			C14orf180
																										OR8D2									EHBP1			MIR127
																										OR8B4									PUM2			MIR134
																										KIRREL3-AS3									RHOQ			MIR136
																										CCDC84									HAAO			MIR154
																										TMEM225									WBP1			MIR203
																										OR8D4									NTSR2			MIR299
																										C11orf53									PRKD3			CCDC88C
																										LOC341056									RASGRP3			MIR323A
																										C11orf34									QPCT			MIR337
																										BSX									VAX2			MIR345
																										OR6X1									POLR1A			MIR376C
																										OR6M1									CNRIP1			MIR369
																										OR10G4									FAM98A			MIR376A1
																										OR10G7									RAB11FIP5			MIR377
																										OR8B3									IFT172			MIR379
																										OR8A1									SH3YL1			MIR380
																										C11orf87									SNORD53			MIR381
																										C11orf92									NFU1			MIR382
																										C11orf88									ERLEC1			MIR433
																										MIR100HG									BMP10			MIR431
																										PATE2									ZNF638			MIR329-1
																										PATE4									HTRA2			MIR329-2
																										FLJ39051									EML4			MIR323B
																										SNX19									TRIB2			MIR409
																										MIRLET7A2									LGALSL			MIR412
																										MIR100									GRHL1			MIR410
																										MIR125B1									NRBP1			MIR376B
																										MIR34B									EHD3			MIR485
																										MIR34C									CD207			MIR493
																										BLID									ITSN2			MIR432
																										CARD17									TPRKB			MIR494
																										LINC00167									WDPCP			MIR495
																										HEPN1									MEMO1			MIR496
																										LOC643733									TRAPPC12			MIR487A
																										LOC643923									ASB3			TEX22
																										CLDN25									CRIM1			MIR539
																										LOC649133									RNF181			MIR376A2
																										RPL23AP64									DNAJC27			MIR487B
																										LOC100132078									KRCC1			SCARNA13
																										PATE3									MRPL35			SNORA28
																										LOC100288346									C2orf28			SNORA79
																										BACE1-AS									PCYOX1			MIR411
																										MIR4301									NAT8B			MIR654
																										MIR3167									VPS54			MIR655
																										LOC100499227									NBAS			MIR656
																										MIR3656									DYNC2LI1			SNORD113-1
																										CASP12									SF3B14			SNORD113-2
																										LOC100507392									YPEL5			SNORD113-4
																										LOC100526771									CHMP3			SNORD113-5
																										HSPB2-C11orf52									CPSF3			SNORD113-6
																										FXYD6-FXYD2									BCL11A			SNORD113-7
																										MIR4493									SNTG2			SNORD113-9
																										MIR4491									ATAD2B			SNORD114-1
																										MIR4492									ETAA1			SNORD114-2
																										LOC100652768									HEATR5B			SNORD114-3
																																			AFTPH			SNORD114-4
																																			TMEM214			SNORD114-5
																																			RETSAT			SNORD114-6
																																			C2orf18			SNORD114-7
																																			C2orf42			SNORD114-8
																																			TRMT61B			SNORD114-9
																																			PTCD3			SNORD114-10
																																			FANCL			SNORD114-11
																																			SRBD1			SNORD114-12
																																			MOB1A			SNORD114-13
																																			ASXL2			SNORD114-14
																																			ADI1			SNORD114-15
																																			THNSL2			SNORD114-16
																																			C2orf56			SNORD114-17
																																			NAGK			SNORD114-18
																																			TTC27			SNORD114-19
																																			SLC30A6			SNORD114-20
																																			CCDC88A			SNORD114-21
																																			KDM3A			SNORD114-22
																																			ALLC			SNORD114-23
																																			GKN1			SNORD114-24
																																			CYP26B1			SNORD114-25
																																			POLE4			SNORD114-26
																																			KCNK12			SNORD114-27
																																			KCMF1			SNORD114-28
																																			DPYSL5			SNORD114-29
																																			PNO1			SNORD114-30
																																			RPL23AP32			SNORD114-31
																																			RTN4			MIR758
																																			TRIM54			MIR668
																																			PELI1			MIR770
																																			TTC7A			SNORA11B
																																			SMEK2			MIR300
																																			BIRC6			MIR541
																																			KIDINS220			MIR665
																																			MTA3			MIR543
																																			WDR35			MIR889
																																			RDH14			ZBTB42
																																			SLC4A5			LOC100129345
																																			NLRC4			LOC100131366
																																			AGBL5			MIR1247
																																			C2orf43			MIR1185-1
																																			THADA			MIR1185-2
																																			RBKS			MIR1260A
																																			ATL2			MIR1197
																																			ABCG5			MIR1193
																																			ABCG8			MIR4309
																																			HS1BP3			MIR3173
																																			GMCL1			LOC100507043
																																			TTC31			MIR3545
																																			RMND5A			MIR4710
																																			FNDC4			MIR2392
																																			PAPOLG			LOC100628307
																																			REEP1
																																			COLEC11
																																			CENPO
																																			OR7E91P
																																			GALNT14
																																			CCDC121
																																			SMC6
																																			CLIP4
																																			CAMKMT
																																			GEMIN6
																																			NOL10
																																			ANKRD53
																																			LRRTM4
																																			FBXO11
																																			C2orf44
																																			THUMPD2
																																			FAM49A
																																			LBH
																																			TCF7L1
																																			INO80B
																																			WDR54
																																			FAM161A
																																			FAM176A
																																			ANTXR1
																																			ELMOD3
																																			C2orf16
																																			YIPF4
																																			PRADC1
																																			ZNF512
																																			KIAA1841
																																			DPY30
																																			MCEE
																																			LOXL3
																																			ABHD1
																																			PCGF1
																																			CCDC142
																																			FAM136A
																																			ATOH8
																																			EPT1
																																			LBX2
																																			PNPT1
																																			MCFD2
																																			ATP6V1E2
																																			LOC90499
																																			LOC90784
																																			DHX57
																																			PKDCC
																																			RSAD2
																																			CAPN13
																																			CCDC164
																																			HNRPLL
																																			NT5C1B
																																			SFXN5
																																			LINC00152
																																			CCDC104
																																			TEX261
																																			CCDC85A
																																			KLHL29
																																			WDR92
																																			MRPL53
																																			PPP1R21
																																			C2orf89
																																			TMEM150A
																																			CMPK2
																																			MBOAT2
																																			TMEM18
																																			C2orf73
																																			CIB4
																																			REG3G
																																			C2orf63
																																			PLEKHH2
																																			OSR1
																																			TTC32
																																			ZNF513
																																			GALM
																																			TMEM178
																																			C2orf50
																																			PQLC3
																																			AHSA2
																																			C2orf65
																																			SMYD1
																																			LOC150622
																																			COMMD1
																																			FBXO41
																																			TCF23
																																			FAM59B
																																			PUS10
																																			LINC00309
																																			PLB1
																																			MYADML
																																			FAM84A
																																			FAM82A1
																																			GDF7
																																			ASPRV1
																																			LOC151534
																																			GPR113
																																			OXER1
																																			FAM179A
																																			UBXN2A
																																			CLEC4F
																																			DQX1
																																			KCNG3
																																			CYS1
																																			ALMS1P
																																			TET3
																																			GKN2
																																			C2orf51
																																			APLF
																																			KRTCAP3
																																			TMEM17
																																			SPRED2
																																			SPDYA
																																			ATP6V1C2
																																			RNASEH1
																																			LCLAT1
																																			CCDC75
																																			SH2D6
																																			LOC284950
																																			FAM150B
																																			LINC00486
																																			C2orf61
																																			LOC285074
																																			DNAJC5G
																																			IAH1
																																			FLJ33534
																																			CYP1B1-AS1
																																			STON1-GTF2A1L
																																			C2orf70
																																			C2orf53
																																			LOC339788
																																			LINC00299
																																			LOC339803
																																			C2orf74
																																			LOC339807
																																			LOC339822
																																			MSGN1
																																			FIGLA
																																			NOTO
																																			FOXI3
																																			CDKL4
																																			PRORSD1P
																																			LRRTM1
																																			GEN1
																																			C2orf48
																																			PFN4
																																			LOC375190
																																			LOC375196
																																			LOC386597
																																			MFSD2B
																																			C2orf71
																																			LOC388942
																																			LOC388946
																																			LOC388948
																																			TSPYL6
																																			C2orf78
																																			BOLA3
																																			C2orf81
																																			FUNDC2P2
																																			C2orf68
																																			PTRHD1
																																			SULT6B1
																																			LOC400940
																																			LINC00487
																																			FLJ12334
																																			LOC400950
																																			UNQ6975
																																			EML6
																																			FLJ30838
																																			FLJ16341
																																			LOC400958
																																			PCBP1-AS1
																																			PAIP2B
																																			RGPD1
																																			MIR216A
																																			MIR217
																																			CAPN14
																																			ACTR3BP2
																																			CHAC2
																																			FBXO48
																																			FAM110C
																																			LOC644838
																																			GGT8P
																																			ANKRD36BP2
																																			LOC645949
																																			C2orf84
																																			LOC654342
																																			SNORD92
																																			SNORD94
																																			MIR558
																																			MIR559
																																			LOC727982
																																			LOC728730
																																			LOC728819
																																			ANKRD20A8P
																																			RAD51AP2
																																			DNAJC27-AS1
																																			RGPD2
																																			MORN2
																																			LOC730811
																																			SNORA36C
																																			SNORA70B
																																			MIR216B
																																			LOC100128590
																																			OST4
																																			LOC100129726
																																			LOC100132215
																																			LOC100133985
																																			LOC100134259
																																			DBIL5P2
																																			SNAR-H
																																			LOC100189589
																																			ARHGEF33
																																			LOC100271832
																																			LOC100286979
																																			LOC100288911
																																			MIR1301
																																			LOC100302650
																																			GPR75-ASB3
																																			SNORA80B
																																			MIR4264
																																			MIR4261
																																			MIR4263
																																			MIR3125
																																			MIR4262
																																			MIR3126
																																			MIR3682
																																			LOC100505624
																																			LOC100505716
																																			LOC100505876
																																			LOC100505964
																																			LOC100506054
																																			LOC100506274
																																			LOC100506474
																																			BOLA3-AS1
																																			RNF103-CHMP3
																																			NT5C1B-RDH14
																																			INO80B-WBP1
																																			MIR4779
																																			MIR4765
																																			MIR4757
																																			MIR4435-2
																																			MIR4426
																																			MIR4436A
																																			MIR4434
																																			MIR4780
																																			MIR4778
																																			MIR4429
																																			MIR4432
																																			MIR548AD
																																			MIR4435-1
																																			LOC100630918

## Sheet: 9_WNT_GISTIC_amp
cytoband	5q11.2	8q24.21	11p11.12	20q11.21	4q11	9q22.2	16p13.3
q value	1.5963e-26	0.00047048	0.00047048	0.013521	0.035826	0.14341	0.14341
residual q value	1.5963e-26	0.00047048	0.00047048	0.013521	0.035826	0.14341	0.14341
wide peak boundaries	chr5:57314218-57341143	chr8:128241058-128791170	chr11:50516622-51170879	chr20:26158875-29875165	chr4:49281387-52784253	chr9:92314671-92722926	chr16:1-310160
genes in wide peak	[PLK2]	MYC	[LOC646813]	hsa-mir-663	DCUN1D4	UNQ6494	HBA1
		POU5F1B		MLLT10P1			HBA2
		LOC727677		DEFB115			HBM
				LOC284801			HBQ1
				FRG1B			HBZ
				MIR663A			MPG
							NPRL3
							POLR3K
							LUC7L
							RHBDF1
							SNRNP25
							ITFG3
							DDX11L10

## Sheet: 10_WNT_GISTIC_del
cytoband	17q25.3	20q11.21	17p11.2	7p14.3	11p11.12	12q24.31	17q11.2	4p14	10q26.3	14q13.2	10q23.31	7q22.1	10p11.1	12p11.21	16p13.3	18q21.2	17q22	10q21.3	1q21.3	1p36.33	18q11.1	11p15.5	7q36.3	7q22.3	12q13.12	5p15.1	7q11.23	4q12	2q33.2	4p16.1	5q22.2	6q27	7q32.2	6q21	1p32.3
q value	5.0226e-09	3.9759e-05	0.00014327	0.0066554	0.0066554	0.0094063	0.00096352	0.016273	0.01761	0.017788	0.017788	0.017788	0.03746	0.039645	0.0392	0.057246	0.059592	0.075513	0.075879	0.075879	0.075879	0.075879	0.080221	0.063647	0.098063	0.13517	0.01531	0.14979	0.15421	0.16383	0.17892	0.17176	0.17198	0.17892	0.18778
residual q value	5.0226e-09	3.9759e-05	0.0016765	0.0066554	0.0066554	0.0091519	0.011542	0.016273	0.01761	0.017788	0.017788	0.026818	0.039159	0.041493	0.041493	0.057136	0.057714	0.075513	0.075879	0.075879	0.075879	0.077132	0.080221	0.089244	0.098348	0.13517	0.13517	0.14979	0.15421	0.16383	0.17176	0.17176	0.17176	0.17892	0.18778
wide peak boundaries	chr17:80964871-81195210	chr20:26092018-29960457	chr17:19287420-19992734	chr7:1-70789324	chr11:50376301-55030378	chr12:120536229-124160588	chr17:28960504-30478339	chr4:38946381-41261451	chr10:134258817-135534747	chr14:34419986-36774206	chr10:89725926-92507082	chr7:97598492-102455142	chr10:38736313-42833426	chr12:31257696-33535649	chr16:1-2763637	chr18:51901371-52498450	chr17:1942862-61535146	chr10:70284792-70488111	chr1:52854273-151791433	chr1:1-33797094	chr18:15318248-19113408	chr11:1-134142384	chr7:156679933-159138663	chr7:104730434-105402374	chr12:48956888-51992594	chr5:16608156-19479784	chr7:70253668-77649400	chr4:48900261-52866761	chr2:202897165-204741716	chr4:1-177115027	chr5:111308347-116753987	chr6:150387666-171115067	chr7:127892601-131813025	chr6:80177372-135552160	chr1:1-249250621
genes in wide peak	METRNL	hsa-mir-663	ALDH3A1	hsa-mir-4283-2	OR4A5	hsa-mir-4304	hsa-mir-365-2	APBB2	hsa-mir-202	CFL2	hsa-mir-107	hsa-mir-548o	ACTR3BP5	BICD1	hsa-mir-3178	C18orf26	hsa-mir-633	TET1	hsa-mir-554	hsa-mir-4254	ROCK1	hsa-mir-3167	hsa-mir-595	SRPK2	hsa-mir-1293	MYO10	hsa-mir-590	DCUN1D4	BMPR2	hsa-mir-4276	APC	hsa-mir-1913	hsa-mir-29b-1	hsa-mir-588	hsa-mir-3124
	FLJ43681	MLLT10P1	ALDH3A2	hsa-mir-3147	OR4C46	ACADS	EVI2A	RHOH	ADAM8	NFKBIA	ACTA2	hsa-mir-4285		PKP2	hsa-mir-940		hsa-mir-21		hsa-mir-4257	hsa-mir-1976	GREB1L	hsa-mir-100	hsa-mir-153-2	PUS7	hsa-mir-1291	BASP1	hsa-mir-4284	CWH43	CD28	hsa-mir-548t	CDO1	hsa-mir-1202	hsa-mir-335	hsa-mir-3144	hsa-mir-3123
		DEFB115	RNF112	hsa-mir-4283-1		BCL7A	EVI2B	UBE2K	CYP2E1	PSMA6	FAS	hsa-mir-106b		DNM1L	hsa-mir-1225		hsa-mir-301a		hsa-mir-3118-3	hsa-mir-3115		hsa-mir-4301	MNX1	RINT1	ACCN2	LOC285696	CLDN4		CTLA4	hsa-mir-1979	AP3S1	hsa-mir-1273c	hsa-mir-183	hsa-mir-548b	hsa-mir-1537
		DEFB116	ULK2	hsa-mir-1200		COX6A1	NF1	RFC1	ECHS1	SRP54	IFIT2	ACHE		YARS2	hsa-mir-3177		hsa-mir-142		hsa-mir-3118-2	hsa-mir-4253		hsa-mir-34c	PTPRN2	ATXN7L1	ADCY6	LOC401177	CLDN3		SUMO1	hsa-mir-3140	KCNN2	ACAT2	OPN1SW	hsa-mir-587	hsa-mir-1182
		LOC284801	AKAP10	hsa-mir-548n		EIF2B1	OMG	RPL9	INPP5A	KIAA0391	IFIT1	AZGP1		C12orf35	hsa-mir-662		hsa-mir-3185		hsa-mir-3118-1	hsa-mir-1256		hsa-mir-1260b	VIPR2	EFCAB10	AQP2		ELN		FZD7	hsa-mir-548g	MCC	CCR6	CALU	hsa-mir-2113	hsa-mir-320b-2
		FRG1B	SLC47A1	hsa-mir-550-2		GTF2H3	SH3GL1P1	UGDH	UTF1	BAZ1A	IFIT3	AP1S1		FAM60A	hsa-mir-3176		hsa-mir-196a-1		hsa-mir-942	hsa-mir-1290		hsa-mir-548l	UBE3C		AQP5		GTF2I		ABI2	hsa-mir-3139	PGGT1B	ESR1	CPA1	AIM1	hsa-mir-664
		MIR663A	SLC47A2	hsa-mir-550-1		HPD	SUZ12	LIAS	TUBGCP2	PPP2R3C	LIPA	CUX1		FLJ13224	ABCA3		hsa-mir-10a		hsa-mir-320b-1	hsa-mir-1273d		hsa-mir-1304	DNAJB6		AQP6		GTF2IP1		NOP58	hsa-mir-2054	SRP19	GPR31	CPA2	AMD1	hsa-mir-194-1
			SNORA59B	hsa-mir-196b		MSI1	CRLF3	PDS5A	DUX4	EAPP	LIPF	CYP3A7		FGD4	ARHGDIG		hsa-mir-1203		hsa-mir-4256	hsa-mir-34a		hsa-mir-1261	NCAPG2		ARF3		HIP1		WDR12	hsa-mir-1973	REEP5	IGF2R	FLNC	ARG1	hsa-mir-3122
			SNORA59A	hsa-mir-148a		P2RX4	C17orf79	KLHL5	DUX2	SNX6	CH25H	CYP3A4		DENND5B	ATP6V0C		hsa-mir-152		hsa-mir-197	hsa-mir-4252		hsa-mir-3166	WDR60		ATF1		HSPB1		CYP20A1	hsa-mir-577	ATG12	KIF25	IMPDH1	BCKDHB	hsa-mir-4260
				hsa-mir-1183		P2RX7	ADAP2	RBM47	VENTX	BRMS1L	KIF20B	CYP3A5		AMN1	CCNF		hsa-mir-4315-1		hsa-mir-553	hsa-mir-551a		hsa-mir-4300	ESYT2		CACNB3		LIMK1		RAPH1	hsa-mir-1243	TMED7	LPA	IRF5	PRDM1	hsa-mir-205
				hsa-mir-3146		PLA2G1B	UTP6	CHRNA9	CALY	INSM2	IFIT5	EPHB4		METTL20	CLCN7		hsa-mir-2117		hsa-mir-137	hsa-mir-4251		hsa-mir-708	NOM1		CCNT1		MDH2		NBEAL1	hsa-mir-302b	COMMD10	MAS1	MEST	CCNC	hsa-mir-29b-2
				hsa-mir-1302-6		PSMD9	TEFM	N4BP2	TTC40	SPTSSA	PANK1	EPO		H3F3C	ECI1		hsa-mir-2909		hsa-mir-760	hsa-mir-429		hsa-mir-326	LOC154822		CELA1		PMS2L2		ALS2CR8	hsa-mir-297	FLJ11235	MAP3K4	MKLN1	CGA	hsa-mir-135b
				hsa-mir-589		PXN	ATAD5	WDR19	GPR123	RALGAPA1	RNLS	GNB2			DNASE1L2		hsa-mir-632		hsa-mir-186	hsa-mir-1302-2		hsa-mir-139	MIR153-2		GPD1		PMS2P5		ICA1L	hsa-mir-576	TRIM36	MLLT4	NRF1	CNR1	hsa-mir-1231
				hsa-mir-339		RPLP0	RNF135	NSUN7	NKX6-2	IGBP1P1	STAMBPL1	AGFG2			E4F1		hsa-mir-365-2		hsa-mir-1262	AK2		hsa-mir-3165	LOC645249		LALBA		PMS2P3		FAM117B	hsa-mir-1255a	FEM1C	OPRM1	PODXL	COL10A1	hsa-mir-181a-1
				ACTB		CLIP1	RAB11FIP4	TMEM156	KNDC1	FAM177A1	ANKRD22	LRCH4			GFER		hsa-mir-3184		hsa-mir-3117	ALPL		hsa-mir-548k	MIR595		SLC11A2		POR		SNORD11	hsa-mir-575	SEMA6A	PARK2	SMO	CTGF	hsa-mir-1278
				ADCY1		HNF1A	LRRC37B	KLB	MTG1		LIPJ	MCM7			HAGH		hsa-mir-144		hsa-mir-101-1	RERE		hsa-mir-3164	LOC100506585		POU6F1		PTPN12		SNORD70	hsa-mir-1269	EPB41L4A	PDCD2	UBE2H	EPB41L2	hsa-mir-3121
				ADCYAP1R1		CDK2AP1	MIR193A	C4orf34	SYCE1		FLJ37201	NPTX2			HBA1		hsa-mir-1180		hsa-mir-3116-2	BAI2		hsa-mir-3163			PRKAG1		RFC2		SNORD11B	hsa-mir-574	YTHDC2	PLG	ATP6V1F	EPHA7	hsa-mir-488
				AEBP1		DENR	SUZ12P	LOC344967	PRAP1		LIPM	OCM2			HBA2		hsa-mir-33b		ABCA4	C1QA		hsa-mir-612			PRPH		CCL24			hsa-mir-1255b-1	TSSK1B	PSMB1	KLHDC10	EYA4	hsa-mir-199a-2
				AHR		OASL	DPRXP4	LOC401127	ZNF511		SLC16A12	SERPINE1			HBM		hsa-mir-1288		ACADM	C1QB		hsa-mir-194-2			SMARCD1		STX1A			hsa-mir-4275	EPB41L4A-AS1	RPS6KA2	AHCYL2	FABP7	hsa-mir-1295
				AMPH		DYNLL1	MIR365B	MIR4802	PAOX		MIR107	PCOLCE			HBQ1		hsa-mir-548h-3		ADORA3	C1QC		hsa-mir-1237			TMBIM6		EIF4H			hsa-mir-573	CCDC112	SLC22A1	TNPO3	FOXO3	hsa-mir-3119-2
				AOAH		SRSF9	MIR4724		C10orf125		IFIT1B	PMS2P1			HBZ		hsa-mir-744		AGL	CA6		hsa-mir-1908			TFCP2		CLIP2			hsa-mir-218-1	DCP2	SLC22A3	COPG2	FRK	hsa-mir-557
				AQP1		HCAR3	MIR4733		LOC399829		LIPK	POLR2J			IGFALS		hsa-mir-4314		AK4	CAPZB		hsa-mir-3162			WNT1		LAT2			hsa-mir-572	AQPEP	SLC22A2	HILPDA	FYN	hsa-mir-1255b-2
				ASL		HIP1R	MIR4725		SPRNP1		LIPN	TAF6			MPG		hsa-mir-324		ALX3	CASP9		hsa-mir-130a			WNT10B		YWHAG			hsa-mir-3138	TICAM2	SOD2	CPA4	GABRR1	hsa-mir-921
				BLVRA		CABP1			FRG2B		LOC643529	TFR2			NDUFB10		hsa-mir-497		AMPD1	RUNX3		hsa-mir-3161			TUBA1A		ZP3			hsa-mir-548i-2	LOC644100	T	ZC3HC1	GABRR2	hsa-mir-556
				CAMK2B		KNTC1			SPRN		FAS-AS1	TRIP6			NME3		hsa-mir-1253		AMPD2	TNFRSF8		hsa-mir-3160-2			MLL2		FZD9			hsa-mir-95	SNORA13	TBP	RBM28	GJA1	hsa-mir-4259
				CCT6A		MLEC			MIR202		MIR4679-1	VGF			NME4		hsa-mir-212		AMY1A	CDA		hsa-mir-129-2			DDX23		FKBP6			hsa-mir-4274	TMED7-TICAM2	TCP1	METTL2B	GPR6	hsa-mir-765
				2022-09-07		RNF10			LOC619207		MIR4679-2	ZAN			NTHL1		ACACA		AMY1B	CDK11B		hsa-mir-610			SLC4A8		BAZ1B			hsa-mir-943		TCP10	FAM40B	GRIK2	hsa-mir-9-1
				CHN2		MPHOSPH9			DUX4L7			ZNF3			NTN3		ACADVL		AMY1C	CDC42		hsa-mir-3159			DAZAP2		BCL7B			hsa-mir-571		TCTE3	CCDC136	HDAC2	hsa-mir-555
				CLK2P		CAMKK2			DUX4L6			ZKSCAN1			PDPK1		ACCN1		AMY2A	CD52		hsa-mir-4299			TROAP		GTF2IRD1			ADD1		DYNLT1	FAM71F1	HSF2	hsa-mir-92b
				CRHR2		TMED2			DUX4L5			ZSCAN21			PKD1		ACLY		AMY2B	RCC1		hsa-mir-302e			TUBA1B		POM121			ADH1A		THBS2	TMEM209	HTR1E	hsa-mir-4258
				DGKB		GCN1L1			DUX4L3			TRRAP			RPL3L		ADORA2B		RHOC	CLCN6		hsa-mir-483			MCRS1		CCL26			ADH1B		EZR	CPA5	KPNA5	hsa-mir-190b
				DDC		SNRNP35			DUX4L2			BUD31			RPS2		AP2B1		ARNT	CLCNKA		hsa-mir-675			GALNT6		FGL2			ADH1C		VIP	CEP41	LAMA2	hsa-mir-554
				DFNA5		MLXIP			MIR3944			PLOD3			SOLH		ALDH3A1		ATP1A1	CLCNKB		hsa-mir-4298			FAIM2		POMZP3			ADH4		RNASET2	TSGA13	LAMA4	hsa-mir-4257
				EGFR		SETD1B						AP4M1			SSTR5		ALDH3A2		ATP5F1	CNR2		hsa-mir-210			DDN		TBL2			ADH5		SYNJ2	KLF14	MARCKS	hsa-mir-3118-3
				ERV3-1		SIRT4						ATP5J2			TPSAB1		ALDOC		BCL9	COL16A1		ACAT1			KCNH3		MLXIPL			ADH6		QKI	C7orf45	MAN1A1	hsa-mir-3118-2
				ETV1		ABCB9						MUC12			TSC2		ALOX12		BRDT	CORT		ACP2			PRPF40B		STYXL1			ADH7		WTAP	MGC27345	ME1	hsa-mir-3118-1
				EVX1		HCAR1						ARPC1B			UBE2I		ALOX12B		C8A	DDOST		ACRV1			METTL7A		PION			ADRA2C		AKAP12	TPI1P2	MYB	hsa-mir-942
				GARS		ARL6IP4						RASA4			NPRL3		ALOX12P2		C8B	DFFA		ACTN3			LETMD1		STAG3L1			AFM		PDE10A	MESTIT1	NT5E	hsa-mir-320b-1
				GBAS		POP5						POP7			AXIN1		ALOX15		CAPZA1	DFFB		ADM			RND1		NSUN5			AFP		FGFR1OP	TSPAN33	ENPP1	hsa-mir-4256
				GCK		ANAPC5						ZNHIT1			RGS11		ALOX15B		CASQ2	DVL1		ADRBK1			RACGAP1		PHTF2			ALB		SCAF8	FAM71F2	ENPP3	hsa-mir-197
				GHRHR		TRIAP1						ARPC1A			CACNA1H		AOC2		CD2	E2F2		AP2A2			DHH		RHBDD2			AMBN		SYNE1	KCP	PGM3	hsa-mir-553
				GLI3		RHOF						SH2B2			BAIAP3		ARL4D		CD53	ECE1		APLNR			FKBP11		CCDC146			ANK2		MTHFD1L	FLJ43663	PLN	hsa-mir-137
				GNA12		SBNO1						STAG3			RHBDL1		ARRB2		CD58	MEGF6		ALDH3B1			BIN2		WBSCR17			ANXA2P1		IPCEF1	PRRT4	POU3F2	hsa-mir-760
				GPER		ZCCHC8						CPSF4			PIGQ		ASGR1		CHI3L2	EPHA2		ALDH3B2			LIMA1		UPK3B			ANXA3		TIAM2	FLJ45340	PREP	hsa-mir-186
				GRB10		DIABLO						COPS6			SYNGR3		ASGR2		CLCA1	ENO1		AMPD3			KANSL2		WBSCR16			ANXA5		C6orf123	MIR182	PKIB	hsa-mir-1262
				GUSB		PITPNM2						PDAP1			SLC9A3R2		ASPA		CNN3	EPB41		APBB1			LMBR1L		ABHD11			APBB2		FBXO5	MIR183	PTPRK	hsa-mir-3117
				HNRNPA2B1		DDX55						LMTK2			RAB11FIP3		ATP1B2		COL11A1	EPHA8		BIRC2			SMAGP		CALN1			AREG		RGS17	MIR29A	REV3L	hsa-mir-101-1
				HOXA1		C12orf43						ZKSCAN5			IFT140		ATP2A3		CPT2	EPHB2		BIRC3			DIP2B		TMEM120A			RHOH		DLL1	MIR29B1	RNY4	hsa-mir-3116-2
				HOXA2		VPS33A						CLDN15			TELO2		ATP5G1		CRYZ	EXTL1		APLP2			NCKAP5L		GTF2IRD2			ART3		MRPL18	MIR96	ROS1	hsa-mir-761
				HOXA3		RSRC2						BRI3			NUBP2		ATP6V0A1		CSF1	EYA3		APOA1			SPATS2		DNAJC30			ATOH1		CLDN20	LOC407835	RPS12	hsa-mir-30c-1
				HOXA4		B3GNT4						TECPR1			MSLN		BLMH		CTBS	FABP3		APOA4			DNAJC22		TMEM60			ATP5I		NOX3	MIR335	SGK1	hsa-mir-4255
				HOXA5		OGFOD2						PTCD1			STUB1		BRCA1		CTH	FGR		APOC3			CSRNP2		DTX2			NKX3-2		TFB1M	LOC646329	SIM1	hsa-mir-552
				HOXA6		VPS37B						FBXO24			MRPL28		C1QBP		CTSK	MTOR		ARCN1			FAM186B		WBSCR22			BMP3		SNX9	LOC100130705	SMPD2	hsa-mir-4254
				HOXA7		RNF34						PILRB			TBL3		FMNL1		CTSS	FUCA1		RHOG			TUBA1C		WBSCR28			BMPR1B		BRP44L	LOC100287482	ELOVL4	hsa-mir-1976
				HOXA9		COQ5						PILRA			RNPS1		CA4		CYP2J2	IFI6		ARHGAP1			C12orf62		TRIM50			BST1		UNC93A		MAP3K7	hsa-mir-3115
				HOXA10		CCDC62						FIS1			MAPK8IP3		CACNB1		DAB1	GABRD		PHOX2A			CCDC65		SRCRB4D			BTC		MTRF1L		TCF21	hsa-mir-4253
				HOXA11		KDM2B						ACTL6B			TPSD1		CD68		DBT	GALE		ARL2			FMNL3		WBSCR27			CAMK2D		RMND1		NR2E1	hsa-mir-1256
				HOXA13		UNC119B						SRRT			TPSG1		CDC6		GADD45A	GNB1		ARNTL			CERS5		SBDSP1			CASP6		PHF10		TPBG	hsa-mir-1290
				HPVC1		ORAI1						ALKBH4			RAB26		CDC27		DHCR24	SFN		ARRB1			LARP4		VPS37D			CCKAR		C6orf70		TPD52L1	hsa-mir-1273d
				HUS1		C12orf65						ZCWPW1			DECR2		CHAD		DIO1	GPR3		ART1			FAM186A		NSUN5P1			CCNA2		AGPAT4		TSPYL1	hsa-mir-34a
				ICA1		SPPL3						C7orf43			SNORA64		CHD3		DPYD	HCRTR1		ASCL2			RHEBL1		ABHD11-AS1			CCNG2		TULP4		TTK	hsa-mir-4252
				IGFBP1		TMEM120B						BAIAP2L1			SNORD60		CHRNB1		DR1	HDAC1		ATM			BCDIN3D		SRRM3			SCARB2		PLEKHG1		STL	hsa-mir-551a
				IGFBP3		WDR66						MEPCE			SOX8		CHRNE		ECM1	ZBTB48		FXYD2			LOC255411		RSBN1L			CD38		ARID1B		STX7	hsa-mir-4251
				IL6		RILPL2						SLC12A9			AMDHD2		CLTC		S1PR1	HMGN2		BAD			LOC283332		NSUN5P2			LRBA		TMEM181		DDO	hsa-mir-429
				INHBA		LRRC43						SMURF1			POLR3K		CCR7		CELSR2	HMGCL		BBS1			TMPRSS12		TRIM73			CDS1		ZBTB2		SNX3	hsa-mir-1302-2
				ITGB8		MORN3						MOSPD3			SEPX1		CNP		ENSA	HPCA		CCND1			C1QL4		TRIM74			CLGN		SMOC2		RNGTT	ABCA4
				LFNG		GATC						GIGYF1			GNG13		COL1A1		EXTL2	HSPG2		BDNF			HIGD1C		SPDYE8P			CENPC1		C6orf211		CD164	ABL2
				MEOX2		HNF1A-AS1						RABL5			KCTD5		COX10		F3	HTR1D		CXCR5			SNORA2A		GATSL1			CENPE		ZDHHC14		WISP3	ACADM
				NUDT1		HCAR2						CYP3A43			LUC7L		COX11		FCGR1A	HTR6		SERPING1			SNORA2B		GTF2IRD2B			CLCN3		FRMD1		VNN2	ACTA1
				NDUFA4		LOC338799						ZNF655			TBC1D24		CPD		FCGR1B	ID3		CAPN5			SNORA34		GTF2IRD2P1			CNGA1		AGPAT4-IT1		VNN1	ACTN2
				NPY		RILPL1						PVRIG			CASKIN1		CLDN7		FMO5	TNFRSF9		C11orf2			LOC100286844		TYW1B			CPE		C6orf208		WASF1	ADAR
				OGDH		IL31						GAL3ST4			CRAMP1L		CRHR1		GBP1	STMN1		MRPL49			MIR1293		SPDYE7P			CRMP1		C6orf97		TAAR5	ADORA1
				PDE1C		SETD8						PRKRIP1			RAB40C		CRYBA1		GBP2	LCK		ZNHIT2			MIR1291		DTX2P1-UPK3BP1-PMS2P11			CSN1S1		MYCT1		TBX18	ADORA3
				PDGFA		MIR4304						ORAI2			TMEM8A		CSF3		GBP3	MATN1		MPPED2			LOC100335030		STAG3L3			CSN2		LPAL2		TAAR2	PARP1
				PGAM2		MIR3908						OR2AE1			CHTF18		CTNS		GFI1	MFAP2		C11orf9			MIR4701		STAG3L2			CSN3		PPP1R14C		TAAR3	ADSS
				PHKG1		LOC100506649						TSC22D4			MLST8		CYB561		GJA5	MTHFR		C11orf10					SPDYE5			CTBP1		RSPH3		MED23	AGL
				PMS2P4		LOC100506668						TRIM56			RHBDF1		DHX8		GJA8	NBL1		DAGLA					LOC541473			CTSO		TTLL2		FHL5	AGT
				PMS2		LOC100507066						ZNF394			NARFL		DLG4		GCLM	NPPA		CALCA					FDPSL2A			DGKQ		FAM120B		AKAP7	AK2
				POLD2		LOC100507091						MYH16			LINC00235		DLX3		GNAI3	NPPB		CALCB					NCF1			DCK		FNDC1		ATG5	AK4
				PPIA		MIR4498						TRIM4			TPSB2		DLX4		GNAT2	OPRD1		CAPN1					NCF1B			DHX15		SERAC1		TBPL1	ALDH9A1
				PRKAR1B		MIR4700						MYL10			HS3ST6		DNAH9		GNG5	PAFAH2		CARS					NCF1C			DMP1		LINC00473		KIAA0408	ALPL
				PSMA2								EMID2			PDIA2		DRG2		GPX7	PAX7		CASP1					SNORA14A			DRD5		SYTL3		ZBTB24	ALX3
				PSPH								MUC17			UNKL		DUSP3		GSTM1	PEX10		CASP4					MIR590			DSPP		SFT2D1		SNAP91	AMPD1
				PURB								BHLHA15			LINC00254		DVL2		GSTM2	PEX14		CASP5					GATSL2			EDNRA		TAGAP		FIG4	AMPD2
				RAC1								ZNF498			LMF1		EFNB3		GSTM3	PGD		CAT					LOC100093631			EGF		PACRG		CASP8AP2	AMY1A
				RALA								FAM200A			FAM173A		EIF4A1		GSTM4	PIK3CD		CBL					POM121C			EIF4E		CNKSR3		TRDN	AMY1B
				RP9								PPP1R35			MRPS34		EIF5A		GSTM5	PLA2G2A		SERPINH1					LOC100132832			ELF2		PNLDC1		SYNCRIP	AMY1C
				RPA3								GPC2			METRN		ENO3		GTF2B	PLA2G5		CCKBR					LOC100133091			ENPEP		LOC154449		SLC35A1	AMY2A
				SFRP4								LRWD1			SNRNP25		ERBB2		HMGCS2	PLOD1		CD3D					MIR4284			EPHA5		DACT2		FUT9	AMY2B
				FSCN1								FAM185A			TMEM204		ETV4		HSD3B1	EXOSC10		CD3E					MIR3914-1			EREG		C6orf118		TRAF3IP2	APCS
				SP4								TMEM130			C16orf59		EVI2A		HSD3B2	PPP1R8		CD3G					MIR3914-2			ETFDH		OSTCP1		HBS1L	APOA2
				TWIST1								NYAP1			FAHD1		EVI2B		IGSF3	PRKCZ		CD5					LOC100505854			EVC		WDR27		SMPDL3A	FASLG
				UPP1								CNPY4			ITFG3		EZH1		CYR61	PTAFR		CD6					MIR4651			FABP2		LOC285796		PNRC1	ARF1
				ZNF12								POLR2J2			WDR24		FGF11		IL12RB2	RAP1GAP		MS4A1					MIR4650-1			FGA		PRR18		ASCC3	RHOC
				ZNF138								MBLAC1			TRAF7		FOXO3B		JAK1	RBBP4		MS4A3					MIR4650-2			FGB		C6orf120		BVES	ARNT
				AIMP2								ZNF789			HAGHL		FLII		JUN	RHCE		CD44								FGF2		IYD		SEC63	ASTN1
				MAFK								MOGAT3			C16orf13		FLOT2		KCNA2	RHD		CD59								FGF5		DKFZp451B082		KIAA1009	SERPINC1
				MAD1L1								GJC3			FAM195A		GAST		KCNA3	RPA2		CD81								FGFR3		TCP10L2		ANKRD6	ATF3
				TPST1								GATS			GNPTG		FZD2		KCNA10	RPL11		CD151								FGG		LINC00242		DOPEY1	RERE
				CDK13								NAT16			RHOT2		G6PC		KCNC4	RPL22		CDKN1C								GAB1		GTF2H5		ZNF292	ATP1A1
				EIF3B								C7orf59			ZNF598		KAT2A		KCND3	RPS6KA1		CFL1								GABRA2		LOC441177		CDK19	ATP1A2
				DNAH11								KPNA7			HN1L		GFAP		LEPR	RSC1A1		CTSC								GABRA4		MLLT4-AS1		MDN1	ATP1A4
				TAX1BP1								C7orf61			SPSB3		GIP		TACSTD2	SCNN1D		CHEK1								GABRB1		SNORA20		TSPYL4	ATP1B1
				SKAP2								UFSP1			RPUSD1		GNGT2		MAGOH	SDHB		CHKA								GABRG1		SNORA29		UFL1	ATP2B4
				TBRG4								MIR106B			C16orf42		GP1BA		MCL1	SRSF4		CHRM1								GAK		TMEM242		HEY2	ATP5F1
				STK17A								MIR25			WFIKKN1		CCR10		MOV10	SKI		CHRM4								GC		LOC729603		ORC3	ATP6V0B
				CYTH3								MIR93			NOXO1		GPS2		MSH4	SLC2A5		TPP1								GK2		HGC6.3		BRD7P3	AVPR1B
				CREB5								SPDYE3			CCDC78		GRB7		NFIA	SLC9A1		CLNS1A								GK3P		LOC100129518		ASF1A	BAI2
				NFE2L3								SPDYE2			RNF151		GRN		NGF	SRM		CNGA4								GLRB		C6orf99		PNISR	BCL9
				PHF14								POLR2J3			C16orf11		GUCY2D		NHLH2	TAF12		CNTF								GNRHR		LOC100289495		IBTK	BGLAP
				HDAC9								AZGP1P1			FBXL16		HCRT		NOTCH2	TCEA3		COPB1								GPM6A		MIR1913		MOXD1	BMP8B
				RAPGEF5								SPDYE6			LOC146336		HIC1		NRAS	TCEB3		COX8A								GRK4		MIR3918		FBXL4	BRDT
				SCRN1								LOC100129845			WDR90		HLF		ROR1	TNFRSF1B		CPT1A								GRIA2		MIR3939		SNORD50A	C1QA
				KIAA0087								UPK3BL			EME2		HOXB1		OVGP1	TP73		CRY2								GRID2		MIR3692		SESN1	C1QB
				ELMO1								LOC100289187			C16orf73		HOXB2		PDE4B	TNFRSF4		CRYAB								CXCL1		CAHM		OSTM1	C1QC
				TRIL								LOC100289561			NPW		HOXB3		PDZK1	ZBTB17		CST6								CXCL2		MIR4466		NDUFAF4	C4BPA
				KIAA0415								SPDYE2L			C16orf79		HOXB4		PGM1	SLC30A2		CSTF3								CXCL3		MIR4644		DSE	C4BPB
				ARL4A								SAP25			PGP		HOXB5		PI4KB	LUZP1		CTNND1								GRSF1				HDDC2	C8A
				RAMP3								MIR4285			NHLRC4		HOXB6		PIN1P1	PRDM2		CTSD								GUCY1A3				CYB5R4	C8B
				IKZF1								MIR3609			C16orf91		HOXB7		PRKAA2	LAPTM5		CTSW								GUCY1B3				TUBE1	CA6
				NOD1								ATP5J2-PTCD1			JMJD8		HOXB8		PRKAB2	PTP4A2		DDB1								GYPA				C6orf203	CACNA1E
				GPNMB								MIR4653			PRR25		HOXB9		PRKACB	ARID1A		DDB2								GYPB				CDC40	CACNA1S
				AGR2								MIR4467			C1QTNF8		HSD17B1		PKN2	SNHG3		DDX6								GYPE				RWDD1	CAPN2
				IGF2BP3								MIR4658			PTX4		IFI35		PSMA5	NR0B2		DDX10								H2AFZ				UBE2J1	CAPZA1
				YKT6								LOC100630923			MSLNL		IGFBP4		PSMB4	MMP23B		DHCR7								HADH				COQ3	CAPZB
				ZNF273								CYP3A7-CYP3AP1			SNORA10		ITGA2B		PSMD4	MMP23A		DLAT								HTT				SOBP	CASP9
				PPP1R17											FLJ42627		ITGA3		PTGER3	KCNAB2		DLG2								HGFAC				AKIRIN2	CASQ1
				KDELR2											CCDC154		ITGAE		PTGFR	FCN3		DPAGT1								UBE2K				QRSL1	CASQ2
				ADAP1											ABCA17P		ITGB3		PTGFRN	YARS		DRD2								HMGB2				VNN3	RUNX3
				ZPBP											LOC652276		JUP		ABCD3	AKR7A2		DRD4								HMX1				AKIRIN2-AS1	CD1A
				NUPL2											SNORA78		KCNJ12		RABGGTB	ALDH4A1		DUSP8								HNRNPD				FAM46A	CD1B
				HIBADH											MIR662		KPNB1		RAP1A	EIF3I		EEF1G								HPGD				ECHDC1	CD1C
				INMT											SNHG9		KRT9		RFX5	EIF4G3		EIF4G2								HSP90AB3P				RARS2	CD1D
				POU6F2											CEMP1		KRT10		SNORD21	TNFRSF25		ELF5								HTN1				PDSS2	CD1E
				FKBP9											MIR940		KRT12		RPE65	TNFRSF14		MARK2								HTN3				GOPC	CD2
				CBX3											LOC100134368		KRT13		RPL5	TNFRSF18		CTTN								IBSP				C6orf162	CD247
				HECW1											MIR1225		KRT14		SORT1	PER3		ESRRA								IDUA				LYRM2	CD5L
				AVL9											DDX11L10		KRT15		SARS	MAP3K6		ETS1								CFI				SNX14	TNFRSF8
				NACAD											MIR3178		KRT16		SCP2	DHRS3		EXT2								IGFBP7				SERINC1	CD34
				SNX13											MIR3177		KRT17		SLC1A7	VAMP3		F2								IGJ				HACE1	CD48
				COBL											MIR3176		KRT19		SLC16A1	SNRNP40		FANCF								RBPJ				BEND3	CD53
				IQCE											MIR3677		KRT31		STXBP3	C1orf38		FAU								IL2				RRAGD	CD58
				DPY19L1											MIR3180-5		KRT32		SYCP1	H6PD		MS4A2								IL8				PRDM13	CDA
				SUN1											ERVK13-1		KRT33A		TAF13	ISG15		FDX1								IL15				BACH2	CDK11B
				KIAA0895											MIR4717		KRT33B		TBX15	PLCH2		FEN1								CXCL10				TRMT11	CDC20
				NUDCD3											MIR4516		KRT34		VPS72	SDC3		FGF3								KDR				C6orf164	CDC42
				SEC61G													KRT35		TGFBR3	CROCC		FGF4								KIT				POPDC3	CDKN2C
				LSM5													LASP1		TSHB	PUM1		FKBP2								LETM1				ALDH8A1	CD52
				SUMF2													LGALS9		TTC4	CEP104		FLI1								LRPAP1				MICAL1	CENPF
				SOSTDC1													LHX1		TUFT1	KLHL21		FOLH1								MAD2L1				OR2A4	RCC1
				KBTBD2													LIG3		USP1	SLC35E2		FOLR1								SMAD1				FAM184A	CHI3L1
				OSBPL3													LLGL1		VCAM1	ZBTB40		FOLR2								MANBA				MANEA	CHI3L2
				AUTS2													LPO		WNT2B	MFN2		FOLR3								MGST2				GPR63	CHIT1
				WIPI2													NBR1		LRP8	PTPRU		FSHB								CXCL9				SPACA1	CHML
				INTS1													MAPT		BSND	CELA3A		FTH1								AFF1				RNF146	LYST
				VPS41													ADAM11		CSDE1	WASF2		FUT4								NR3C2				TAAR8	CHRM3
				TSPAN13													MEIS3P1		EVI5	ANGPTL7		SLC37A4								MSX1				SH3BGRL2	CHRNB2
				EIF2AK1													MEOX1		CDC7	HNRNPR		LRRC32								MTTP				ARMC2	CKS1B
				BBS9													MFAP4		HIST2H2AA3	SRRM1		GAS2								MUC7				RPF2	CLCA1
				CRCP													MLLT6		HIST2H2AC	CNKSR1		GIF								MYL5				L3MBTL3	CLCN6
				RABGEF1													MNT		HIST2H2BE	UBE4B		GNG3								NDUFC1				MCHR2	CLCNKA
				POLM													MPO		HIST2H4A	MAD2L2		GRIA4								NEK1				FAXC	CLCNKB
				BZW2													MPP2		PIP5K1A	PDPN		GRIK4								NFKB1				GJA10	CLK2
				DBNL													MPP3		BCAR3	KHDRBS1		GRM5								NKX6-1				RTN4IP1	PLK3
				NPC1L1													TRIM37		ANXA9	GMEB1		GSTP1								NPY1R				RSPO3	CNN3
				SNX8													MYH1		TTF2	NUDC		GTF2H1								NPY2R				USP45	CNR2
				SNX10													MYH2		ITGA10	MASP2		GUCY1A2								NPY5R				SLC22A16	COL8A2
				TRA2A													MYH3		LMO4	SRSF10		H2AFX								PCDH7				C6orf7	COL9A2
				FTSJ2													MYH4		CDC14A	UTS2		HBB								PDGFRA				UBE2CBP	COL11A1
				NXPH1													MYH8		PPAP2B	RER1		HBBP1								PDE6B				KIAA1919	COL16A1
				SBDS													MYH10		RTCD1	RCAN3		HBD								PDHA2				ARHGAP18	COPA
				CHCHD2													MYL4		FPGT	MST1P2		HBE1								PET112				GTF3C6	CORT
				NT5C3													MYO1D		PEX11B	MST1P9		HBG1								PF4				MRAP2	CPT2
				TXNDC3													NAGLU		FUBP1	PADI2		HBG2								PF4V1				RWDD2A	CR1
				ZNF117													NEUROD2		BCL10	LYPLA2		HMBS								PITX2				KLHL32	CR1L
				MRPS17													NF1		SELENBP1	PARK7		SLC29A2								PKD2				TMEM200A	CR2
				ZNF107													NFE2L1		DIRAS3	CTRC		HPX								PLRG1				NUS1	CRABP2
				GET4													NGFR		SLC16A4	ACOT7		HRAS								EXOSC9				C6orf192	CRP
				UBE2D4													NME1		PRPF3	DNAJC8		HSPA8								POLR2B				SLC16A10	CRYZ
				CCZ1													NME2		SRSF11	CLSTN1		HSPB2								POU4F2				RIPPLY2	CSF1
				MPP6													NMT1		CD101	AKR7A3		DNAJC4								PPEF2				CLVS2	CSF3R
				CYCS													NOS2		2022-09-15	SPEN		HTR3A								PPAT				TAAR9	CSRP1
				ANLN													NSF		ZRANB2	KDM1A		IGF2								PPBP				TAAR1	CTBS
				MIOS													NUP88		ARHGAP29	WDTC1		IGHMBP2								PPID				NCOA7	CTH
				RNF216													OMG		TMEM59	KIAA0090		IL10RA								PPP2R2C				HINT3	CTPS
				CPVL													OR1D2		SEC22B	KIF1B		IL18								PPP3CA				PM20D2	CTSE
				TOMM7													OR3A1		CHD1L	PLEKHM2		ILK								PRKG2				SRSF12	CTSK
				DDX56													OR3A2		CLCA3P	OTUD3		INCENP								MAPK10				SAMD3	CTSS
				TMEM106B													P2RX1		CLCA2	KAZN		INS								PTPN13				MGC34034	CYP2J2
				EPDR1													P2RX5		HS2ST1	CAMTA1		INPPL1								QDPR				SLC2A12	CYP4A11
				ZNF853													PAFAH1B1		PDE4DIP	DNAJC16		IRF7								RAP1GDS1				LOC154092	CYP4B1
				CYP2W1													PDK2		DNAJC6	UBR4		STT3A								REST				RNF217	DAB1
				HEATR2													PER1		LRIG2	ATP13A2		CD82								RFC1				NKAIN2	CD55
				FKBP14													PEX12		SETDB1	TARDBP		KCNA4								RGS12				C6orf165	DBT
				C7orf42													PFAS		LPPR4	CELA3B		KCNC1								RNF4				BVES-AS1	GADD45A
				ZDHHC4													PFN1		SV2A	ICMT		KCNJ1								ABCE1				PRSS35	DDOST
				TYW1													PHB		RBM8A	PADI4		KCNJ5								RPL9				LCA5	DHX9
				CHST12													PLD2		INSL5	TMEM50A		KCNJ11								RPL34				C6orf163	DFFA
				CDCA7L													PMP22		PIGK	KPNA6		KCNQ1								RPS3A				CCDC162P	DFFB
				URGCP													PNMT		TSPAN2	STX12		KRTAP5-9								S100P				AKD1	DHCR24
				RADIL													2022-09-04		INADL	CLIC4		LDHA								MSMO1				NT5DC1	DIO1
				C7orf44													POLR2A		SF3B4	SYF2		LDHC								CXCL6				FAM26D	DPH2
				LANCL2													MED1		BCAS2	CHD5		FADS1								CXCL11				ZUFSP	DPT
				KLHL7													PPY		WARS2	C1orf144		FADS3								CXCL5				FAM162B	DPYD
				STK31													MAPK7		CEPT1	LDLRAP1		LMO1								SFRP2				C6orf170	DR1
				PAPOLB													MAP2K3		PIAS3	NOC2L		LMO2								SGCB				HS3ST5	DVL1
				C1GALT1													PRPSAP2		VAV3	FBXO2		VWA5A								SH3BP2				GPRC6A	E2F2
				FAM20C													PSMB3		SEMA6C	FBXO6		LRP4								SNCA				RFX6	ECE1
				YAE1D1													PSMB6		HBXIP	PLA2G2D		LRP5								SOD3				SLC35F1	ECM1
				ANKMY2													PYY		IFI44	OR4F3		LSP1								SPINK2				VGLL2	S1PR1
				TBX20													PSMD3		POLR3C	RNU11		LTBP3								SPP1				LACE1	EDN2
				RBAK													PSMD11		TXNIP	HSPB7		CAPRIN1								SRP72				C6orf191	PHC2
				MYL7													RAB5C		AP4B1	ARHGEF16		MAP6								STATH				MMS22L	EIF2D
				NEUROD6													RAD51C		PHTF1	AHDC1		MCAM								SULT1E1				FAM26E	EFNA1
				FIGNL1													RAD51D		AHCYL1	SMPDL3B		MDK								TACR3				MCM9	EFNA3
				MYO1G													RARA		WDR3	PRO0611		MEN1								TDO2				SCML4	EFNA4
				NPVF													RCVRN		MTMR11	LINC00339		SCGB2A1								TEC				LINC00326	CELSR2
				HERPUD2													RPL19		MAN1A2	SSU72		SCGB2A2								TLL1				CEP57L1	MEGF6
				TNS3													RPL23A		MLLT11	UBIAD1		MAP3K11								TLR1				PPIL6	EPHA2
				STAG3L4													RPL26		IFI44L	PADI1		MLL								TLR2				LOC285758	ELAVL4
				MRPS24													RPL27		TDRKH	PLA2G2E		MMP1								TRPC3				FLJ34503	ELF3
				MRPL32													RPS6KB1		DNAJB4	WRAP73		MMP3								TXK				DCBLD1	ELK4
				GGCT													SCO1		ADAM30	SLC45A1		MMP7								UBE2D3				LOC285762	ENO1
				C7orf25													CCL1		CD160	HP1BP3		MMP8								UCHL1				TAAR6	ENSA
				C7orf26													CCL2		GLMN	CELA2B		MMP10								UCP1				RSPH4A	EPB41
				MICALL2													CCL3		HHLA3	ZNF593		MMP12								UGDH				C6orf58	EPHA8
				C7orf10													CCL3L1		CELF3	MECR		MMP13								UGT2B4				GJB7	EPHB2
				FBXL18													CCL4		DDX20	SDF4		MRE11A								UGT2B7				HMGA1P7	EPHX1
				C7orf69													CCL5		VPS45	MRTO4		MTNR1B								UGT2B10				SNHG5	EPRS
				TTYH3													CCL7		CLCA4	YTHDF2		MUC2								UGT2B15				CENPW	EPS15
				EEPD1													CCL8		MTF2	ZCCHC17		MUC6								UGT2B17				C6orf174	ESRRG
				VOPP1													CCL11		NTNG1	PADI3		MYBPC3								UGT8				LINC00222	ETV3
				CCM2													CCL13		WDR47	ERRFI1		MYO7A								WFS1				CEP85L	EXTL1
				ZMIZ2													CCL14		USP33	WNT4		MYOD1								WHSC1				THEMIS	EXTL2
				STARD3NL													CCL15		POGZ	FBXO42		NAP1L4								WHSC2				LIN28B	EYA3
				USP42													CCL16		CLCC1	RNF186		NCAM1								ZNF141				FAM26F	F3
				FAM188B													CCL18		SLC35D1	MXRA8		NDUFC2								SLBP				GSTM2P1	F5
				PSMG3													CCL23		RPRD2	HES2		NDUFS3								GLRA3				RFPL4B	F13B
				C7orf50													SDF2		LPHN2	GPN2		NDUFV1								ACOX3				SNORD101	FAAH
				CARD11													MAP2K4		KIAA1107	FBLIM1		NDUFS8								SPARCL1				SNORD100	FABP3
				TNRC18													SRSF1		ZCCHC11	MED18		NELL1								SMARCA5				SNORA33	FCER1A
				FAM126A													SGCA		USP24	PQLC2		NFRKB								PRSS12				C6orf225	FCER1G
				PLEKHA8													SH3GL1P1		ITGB3BP	CASZ1		NNMT								CPZ				TSG1	FCGR1A
				C7orf70													SH3GL1P2		SLC35A3	TRNAU1AP		NPAT								NOP14				LOC643623	FCGR1B
				POLR2J4													SHBG		LRRC8B	CPSF3L		NRGN								FAM193A				TRAF3IP2-AS1	FCGR2A
				LINC00525													SHMT1		LPAR3	C1orf159		NUCB2								USO1				CTAGE9	FCGR2B
				SCIN													SLC2A4		DDAH1	AURKAIP1		NUMA1								UNC5C				SNORD50B	FCGR3A
				ZFAND2A													SLC4A1		CA14	MRPL20		NUP98								LAMTOR3				MIR548B	FCGR3B
				COX19													SLC6A4		SSBP3	AIM1L		OMP								PDE5A				LOC728012	FDPS
				CCDC126													SMARCE1		NBPF14	TMEM51		OPCML								SLC4A4				TPI1P3	FGR
				ZNF479													SOX15		RWDD3	BSDC1		SLC22A18								SAP30				C6orf186	FH
				H2AFV													SP2		PARS2	XKR8		SLC22A18AS								INPP4B				BET3L	FHL3
				GLCCI1													SREBF1		ZZZ3	TMEM39B		OSBP								PROM1				LOC100130890	FOXE3
				KIAA1908													STAT3		ACOT11	ARHGEF10L		OVOL1								HERC3				LOC100287632	FOXD2
				GPR146													STAT5A		SERBP1	VPS13D		P2RX3								PHOX2B				MIR2113	FLG
				C7orf30													STAT5B		PTPN22	ATAD3A		P2RY2								SNORD73A				MIR548H3	FMO1
				C7orf57													SUPT4H1		PHGDH	TMEM57		P2RY6								STBD1				LOC100422737	FMO2
				C7orf11													SUPT6H		AK5	TRIM62		PAFAH1B2								CDKL2				MIR3662	FMO3
				C7orf31													VAMP2		SNORA66	PANK4		PAK1								PAPSS1				LOC100507203	FMO4
				ABCA13													TADA2A		SNORD45B	CAMK2N1		PAX6								LDB2				LOC100507254	FMO5
				VKORC1L1													TBX2		SNORD45A	ASAP3		PC								LRAT				MIR4464	FMOD
				KCTD7													HNF1B		FOXD3	PNRC2		PDE2A								AIMP1				MIR4643	MTOR
				AMZ1													MLX		CHIA	PIGV		PDE3B								NDST3					NR5A2
				AGR3													THRA		RNF115	NBPF1		PGA5								SLIT2					FUCA1
				ZNF92													TNFAIP1		ANGPTL3	NECAP2		PGR								RAB28					DARC
				ZNF679													TOP2A		TMOD4	IQCC		PIK3C2A								TMPRSS11D					IFI6
				CDC14C													TOP3A		GPSM2	DNAJC11		PLCB3								ABCG2					GABRD
				PKD1L1													TP53		ALG6	RCC2		POLR2G								HAND2					GALE
				BMPER													DNAJC7		CERS2	AJAP1		POLR2L								ADAMTS3					GALNT2
				PER4													TUBG1		SLC25A24	TMEM234		POU2AF1								CLOCK					GBA
				TMEM184A													UBB		DNTTIP2	FAM54B		PPP1CA								CEP135					GBAP1
				VWDE													UBE2G1		TMED5	CTNNBIP1		PPP2R1B								RAPGEF2					GBP1
				PRPS1L1													UBTF		BOLA1	C1orf63		PPP2R5B								KIAA0232					GBP2
				TWISTNB													TRPV1		TNNI3K	AGTRAP		PRCP								MFAP3L					GBP3
				SP8													VTN		SH3GLB1	PITHD1		PRG2								SEC24D					GFI1
				HOXA11-AS1													WNT3		APH1A	MAN1C1		PRKRIR								G3BP2					GJA4
				JAZF1													WNT9B		PLEKHO1	NIPAL3		PSMA1								WDR1					GJA5
				BRAT1													ZNF18		HAO2	SEPN1		PSMC3								HS3ST1					GJA8
				SDK1													PCGF2		ACP6	TP73-AS1		PSMD13								FGFBP1					GJB3
				FOXK1													TRIM25		MRPL37	PLEKHG5		PTH								HNRPDL					GJB5
				MMD2													VEZF1		HOOK1	LRRC47		PTPRCAP								TSPAN5					GCLM
				DAGLB													RNF112		SNX7	PTCHD2		PTPRJ								ENAM					GLUL
				CCZ1B													ZNF207		GPR89B	KIF17		PTS								C4orf6					GNAI3
				THSD7A													ZNF232		TRIM33	KIAA1522		PVRL1								FAM13A					GNAT2
				VSTM2A													TAF15		DPH5	HES4		PYGM								MFSD10					GNB1
				DKFZp434L192													RND2		HSPB11	GRHL3		RAB3IL1								SPRY1					GNG4
				TMED4													COIL		OAZ3	IL22RA1		RAB6A								MAEA					GNG5
				DKFZP586I1420													AKAP1		GPR88	MIIP		MAP4K2								TLR6					SFN
				C7orf41													EPX		YIPF1	CELA2A		RAD9A								PCGF3					GPR3
				PRR15													OR1A1		MRPS21	GPATCH3		RAG1								ANAPC10					GPR25
				FERD3L													OR1D5		CCDC76	PRDM16		RAG2								ATP8A1					GPX7
				RPL23P8													OR1E1		ADAMTSL4	TINAGL1		RAPSN								SPON2					GRIK3
				SLC29A4													OR1E2		L1TD1	PLA2G2F		RARRES3								PGRMC2					GSTM1
				RSPH10B													OR1G1		RSBN1	S100PBP		RBM4								SEC24B					GSTM2
				CCDC129													OR3A3		ZNHIT6	CEP85		RCN1								TACC3					GSTM3
				ZNRF2													PIP4K2B		LEPROT	NMNAT1		RDX								SLC30A9					GSTM4
				FLJ35390													SLC25A11		GIPC2	VWA1		RELA								CXCL13					GSTM5
				TMEM196													SPOP		GDAP2	PINK1		DPF2								SLC34A2					GTF2B
				STEAP1B													FOXN1		FAM46C	MARCKSL1		RNH1								MAB21L2					GUCA2A
				RPS2P32													PPM1D		PALMD	PRAMEF1		SNORD15A								PAICS					GUCA2B
				SUN3													CNTNAP1		FNBP1L	PRAMEF2		ROM1								MXD4					GUK1
				TFAMP1													GAS7		ST7L	NADK		MRPL23								PDLIM5					H3F3A
				POM121L12													DGKE		C1orf56	PHACTR4		RPL27A								RRH					HCRTR1
				LOC285878													COPS3		C1orf123	C1orf135		RPLP2								CORIN					HDAC1
				INTS4L1													TCAP		TTC22	CCDC28B		RPS3								UGT2B11					HDGF
				LINC00174													SKAP1		PRPF38B	EFHD2		RPS6KB2								PLK4					CFH
				C7orf71													AOC3		LRRC8D	MMEL1		RPS13								PTTG2					CFHR1
				LOC285954													BECN1		PRMT6	RSG1		RPS25								CPLX1					CFHR2
				SPDYE1													KRT38		GOLPH3L	OR4F5		RRM1								HPSE					ZBTB48
				SNHG15													KRT37		RAVER2	NKAIN1		SAA1								SLC26A1					MR1
				ZNF680													KRT36		ECHDC2	MUL1		SAA2								NMU					HLX
				UNCX													TNK1		FGGY	NOL9		SAA3P								SMR3B					HMGN2
				COL28A1													ABCC3		MCOLN3	LIN28A		SAA4								NPFFR2					HMGCL
				ABCB5													MYH13		SLC22A15	AGMAT		SC5DL								PPARGC1A					HMGCS2
				C7orf46													TNFSF13		RNPC3	LINC00115		SCN2B								PPBPL2					HNRNPU
				FAM183B													TNFSF12		LRRC40	MORN1		SCN4B								UGT2A1					HPCA
				2022-09-14													TMEM11		DEPDC1	FAM110D		SCT								CCNI					HSD3B1
				MACC1													KSR1		TMEM48	DHDDS		SDHD								LIAS					HSD3B2
				ZNF713													CDK5R1		LRIF1	GPR157		ST3GAL4								ADAM29					HSD11B1
				LINC00265													CACNA1G		FAM63A	SPSB1		SIPA1								PRDM5					HSPA6
				GPR141													HAP1		CTTNBP2NL	GLTPD1		SLC1A2								LSM6					HSPA7
				FKBP9L													MAP3K14		FAM212B	ZNF436		SLC3A2								NUDT6					IGSF3
				VWC2													TM4SF5		GNG12	TAS1R2		SLN								ANXA10					HSPG2
				NPSR1													SPAG9		CCBL2	TAS1R1		SMPD1								KLHL2					HTR1D
				LOC389458													SLC13A2		CDC42SE1	OR4F16		SORL1								SCRG1					HTR6
				LOC389493													UNC119		TMEM167B	SYNC		SPI1								HSPA4L					ID3
				ELFN1													USP6		OLFML3	ACTL8		SPTBN2								SEC31A					IFI16
				AGMO													MTMR4		OTUD7B	TSSK3		SRPR								RUFY3					CYR61
				GRID2IP													RABEP1		FAM91A2	CCNL2		TRIM21								MMRN1					IL6R
				ZNF815													KCNAB3		AMIGO1	SH3BGRL3		SSRP1								LIMCH1					IL10
				LOC401320													AURKB		ODF2L	SESN2		ST5								WDFY3					IL12RB2
				LOC401321													TIAF1		CGN	ESPN		ST14								PALLD					TNFRSF9
				LOC401324													NOG		KIAA1324	TAS1R3		STIM1								DCUN1D4					ILF2
				RASA4P													BZRAP1		LRRC7	ATAD3B		STX3								TBC1D9					INPP5B
				C7orf65													ZNHIT3		ZNF687	TMEM222		STX5								METAP1					INSRR
				FLJ45974													GLP2R		CACHD1	PLEKHN1		ABCC8								TBC1D1					IPP
				AAA1													EFTUD2		MIER1	USP48		TAGLN								SEL1L3					IRF6
				MIR148A													RPL23		PTBP2	NBPF3		TAF10								KIAA0922					ITPKB
				RNF216P1													NTN1		PRUNE	ZDHHC18		TALDO1								PDS5A					IVL
				PMS2CL													STX8		DNASE2B	SLC25A33		TCN1								LPHN3					JAK1
				LOC441204													PIGL		DMRTB1	DDI2		TEAD1								TRIM2					JUN
				ZNRF2P1													TBX4		ELTD1	LZIC		TECTA								MAN2B2					KCNA2
				RP9P													FXR2		HIAT1	TRIM63		TH								ANP32C					KCNA3
				ZNF716													NPEPPS		RBM15	FAM167B		THRSP								SLC7A11					KCNA10
				LOC441242													MPDU1		DCLRE1B	C1orf170		THY1								CCRN4L					KCNC4
				FLJ44511													GOSR1		MRPL9	CROCCP2		TSPAN4								PARM1					KCND3
				ZNF727													SPAG7		SELRC1	SYTL1		TM7SF2								RCHY1					KCNH1
				LOC442497													CCL4L1		SCNM1	IGSF21		TNNI2								ANKRD17					KCNJ9
				DPY19L2P3													GOSR2		WDR77	SNHG12		TNNT3								STAP1					KCNJ10
				MIR339													NR1D1		DLEU2L	KIAA1751		TPH1								FBXL5					KCNK1
				MIR196B													NCOR1		EPS8L3	KIAA2013		TRAF6								FBXO8					KCNK2
				TARP													TRAF4		TNFAIP8L2	THAP3		TRPC2								CHIC2					KCNN3
				LOC493754													KIAA0100		C1orf54	C1orf201		TRPC6								SMR3A					KISS1
				DPY19L2P1													ULK2		VTCN1	SPOCD1		TSG101								D4S234E					LAD1
				LOC641746													CCDC144A		ZYG11B	UBXN11		PHLDA2								PPA2					LAMB3
				SEPT7P2													ACAP1		TTLL7	C1orf158		TUB								DAPP1					LAMC1
				GUSBP10													TBKBP1		WDR78	FBXO44		TYR								DKK2					LAMC2
				CCT6P3													PLEKHM1		RPAP2	ATPIF1		UCP2								FAM184B					STMN1
				CCT6P1													KIAA0753		DENND2D	ADC		UCP3								INTU					LBR
				LOC643955													MED24		WLS	TMEM54		SCGB1A1								NAAA					LCK
				WIPF3													LRRC37A		RPF1	CROCCP3		UPK2								GPR78					LEPR
				INTS4L2													MRC2		SIKE1	FHAD1		UVRAG								COQ2					LGALS8
				ZNF890P													SGSM2		TARS2	LOC115110		VEGFB								ARFIP1					LMNA
				LOC646762													ARHGAP44		TRIM45	RAB42		BEST1								SULT1B1					LMX1A
				LOC646999													HS3ST3B1		ANKRD13C	FAM46B		WEE1								HPGDS					LOR
				LOC649395													HS3ST3A1		SNX27	RBP7		WNT11								ZNF330					LY9
				LOC650226													MED13		ANP32E	ACAP3		WT1								TMPRSS11E					TACSTD2
				OCM													HDAC5		VANGL1	UBE2J2		SF1								ZCCHC4					MAGOH
				SNORA5A													TOM1L1		ST6GALNAC5	C1orf172		ZFPL1								ANAPC4					MARK1
				SNORA5B													GJC1		GPR61	LRRC38		ZNF143								SPOCK3					MATN1
				SNORA5C													TOB1		TM2D1	AADACL3		ZBTB16								MRPS18C					MCL1
				SNORA9													PSME3		REG4	PUSL1		ZNF195								LAP3					CD46
				SNORA15													EIF1		HORMAD1	B3GALT6		ZNF202								KLHL5					SMCP
				SNORA22													NBR2		SYDE2	IFFO2		ZNF214								SEPSECS					MDM4
				SNORD93													SLC35B1		ZNF644	TPRG1L		ZNF215								COPS4					MEF2D
				MIR550A1													CALCOCO2		LRRC8C	FAM213B		RASSF7								AADAT					MFAP2
				MIR550A2													RAMP2		SGIP1	MYOM3		CSRP3								HSD17B11					MGST3
				MIR589													PEMT		POLR3GL	RNF19B		PDHX								LEF1					MNDA
				RSPH10B2													CLEC10A		PROK1	KLHDC7A		FOSL1								HERC5					MOV10
				ZNF736													HOXB13		EFCAB7	VWA5B1		CUL5								KLF3					MPL
				LOC729156													VAT1		PSRC1	UBXN10		PICALM								FAM198B					MPZ
				LOC729852													APPBP2		ATP1A1OS	ARHGEF19		FZD4								PLAC8					MSH4
				ISPD													MYBBP1A		ATG4C	ACTRT2		BBOX1								LARP7					MTF1
				ZNF735													FBXW10		PRPF38A	MIB2		PPFIBP2								EMCN					MTHFR
				JAZF1-AS1													LEPREL4		FAM40A	C1orf127		PPFIA1								MYOZ2					MTR
				LOC100129427													HEXIM1		DOCK7	SAMD11		SLC43A1								ACCN5					MTX1
				DPY19L1P1													SPAG5		ZNF697	LOC148413		IFITM1								GALNT7					MUC1
				LOC100130673													TRIM16		NEXN	PHF13		DGKZ								NUDT9					MUTYH
				LOC100130849													IGF2BP1		DNAJA1P5	CCDC27		CHST1								NUP54					MYBPH
				C7orf72													CCT6B		HENMT1	C1orf213		BARX2								STX18					MYCL1
				LOC100131257													RAI1		MYSM1	DCDC2B		API5								FGFRL1					MYOC
				LOC100133311													KIF1C		GNRHR2	ZNF362		MADD								CYTL1					MYOG
				ZNRF2P2													GRAP		OMA1	LOC149086		OR7E2P								GAR1					PPP1R12B
				LOC100287704													C1QL1		LRRC42	PDIK1L		OR6A2								SH3TC1					NASP
				LOC100287834													RUNDC3A		GBP4	C1orf64		DCHS1								UGT2B28					NBL1
				LOC100288524													STARD3		GBP5	SLC2A7		EIF3F								RBM47					NCF2
				MIR1200													CBX1		SSX2IP	CALML6		JRKL								PCDH18					NDUFS2
				HOTTIP													TLK2		OLFM3	IL28RA		CTSF								USP53					NDUFS5
				MIR4283-2													DDX52		GABPB2	FAM43B		EED								DKFZP434I0714					NEK2
				MIR4283-1													DUSP14		WDR63	PAQR7		FADD								OTUD4					NFIA
				MIR3147													KAT7		MAB21L3	FAM76A		BANF1								TET2					NFYC
				MIR3146													AKAP10		HIST2H3C	TMEM201		ZNF259								DCHS2					NGF
				MIR3943													NXPH3		SLC44A3	C1orf86		MTMR2								ARHGEF38					NHLH1
				MIR550B2													SNF8		ATXN7L2	TXLNA		RPS6KA4								PIGG					NHLH2
				MIR3914-1													SYNRG		C1orf194	C1orf126		BRSK2								DCAF16					NID1
				MIR550B1													GABARAP		ASB17	ATAD3C		AIP								OCIAD1					NIT1
				MIR3914-2													CASC3		TYW3	AKR7L		SYT7								COMMD8					NOTCH2
				LOC100506025													IKZF3		C1orf173	FNDC5		SART1								ODAM					NPPA
				LRRC72													ZNF652		LRRIQ3	LOC254099		USP2								C4orf27					NPPB
				LOC100506050													PPM1E		TCEANC2	TTLL10		SLC6A5								HERC6					NPR1
				LOC100506178													NLRP1		PODN	TMCO4		FIBP								CCDC109B					NRAS
				HOTAIRM1													ARHGEF15		LRRC39	ZNF683		PCSK7								2022-03-01					NRD1
				LOC100506497													EPN2		C1orf87	MDS2		HTR3B								BANK1					YBX1
				LOC100506776													SARM1		LIX1L	NPHP4		ZW10								LARP1B					NTRK1
				LOC100506895													RAP1GAP2		HSD3BP4	LOC284551		MTA2								SDAD1					ROR1
				INMT-FAM188B													CAMTA2		DRAM2	FAM41C		UBE2L6								TMEM33					DDR2
				RBAK-LOC389458													GPATCH8		C1orf88	LOC284632		SNORD29								LGI2					NVL
				HOXA10-HOXA9													KDM6B		C1orf162	LOC284661		SNORD31								BBS7					OPRD1
				URGCP-MRPS24													ZZEF1		SYT6	SLC25A34		SNORD30								UBA6					ORC1
				MIR4648													MPRIP		SAMD13	ESPNP		SNORD28								PGM2					OVGP1
				MIR4655													KIAA0664		C1orf52	C1orf174		SNORD27								C4orf19					PAFAH2
				MIR4650-1													SMG6		C1orf51	KLHL17		SNORD26								FBXW7					PRDX1
				MIR4650-2													WSCD1		TMEM56	TMEM240		SNORD25								TBC1D19					PAX7
				MIR4649													USP22		NBPF4	TMEM52		SNORD22								PI4K2B					PBX1
				MIR550A3													CTDNEP1		UBE2U	MTMR9LP		MMP20								TMEM144					CDK18
				MIR4657													KCNH4		HFE2	ZBTB8OS		UBE4A								C4orf43					PDC
				MIR4656													TNFRSF13B		ANKRD35	LOC339505		SLC22A6								CNO					PDE4B
				KLHL7-AS1													SUZ12		SLC30A7	AADACL4		SLC22A8								C4orf21					PDZK1
																	MMD		GLIS1	PRAMEF5		NRXN2								STK32B					PEX10
																	PIK3R5		MGC27382	HNRNPCL1		LPXN								AP1AR					PEX14
																	C17orf81		IL23R	PRAMEF9		PEX16								MAML3					PFDN2
																	FAM215A		BNIPL	PRAMEF10		FADS2								CHRNA9					PFKFB2
																	PPY2		RP11-165H20.1	SERINC2		MED17								BMP2K					PGD
																	PYY2		DENND2C	FAM131C		MAPK8IP1								DDX60					PGM1
																	SHPK		GBP6	PADI6		TP53I11								LYAR					PIGC
																	AIPL1		LPPR5	C1orf187		EI24								N4BP2					PIGR
																	DHRS7B		FNDC7	SPATA21		PITPNM1								TMEM184C					PIK3C2B
																	KRT23		FLJ40434	AGRN		RIN1								2022-09-11					PIK3CD
																	RNF167		C1orf177	APITD1		MTL5								EXOC1					PI4KB
																	TMEM98		KANK4	CATSPER4		FEZ1								TMEM165					PIN1P1
																	POLDIP2		SASS6	GPR153		MICAL2								PDGFC					PKLR
																	TBC1D29		PPIAL4A	FAM132A		CTR9								SLC2A9					PKP1
																	TANC2		HFM1	HES5		CEP57								FSTL5					PLA2G2A
																	WSB1		UBL4B	LOC388588		ARHGAP32								BDH2					PLA2G4A
																	SENP3		PDIA3P	RNF207		ATG13								SMARCAD1					PLA2G5
																	OR1A2		ALG14	TMEM82		SPCS2								MEPE					PLOD1
																	ERAL1		LINC00466	TRNP1		CKAP5								PRDM8					PLXNA2
																	AATF		C1orf168	CD164L2		ARHGEF17								UTP3					EXOSC10
																	OR4D1		TMEM61	HES3		GAB2								INTS12					PRRX1
																	SNORD4B		CDCP2	PRAMEF12		C2CD2L								ANKRD50					POU2F1
																	SNORD4A		NBPF11	PRAMEF21		TRIM66								ATP10D					POU3F1
																	SNORA67		NUDT17	PRAMEF8		FCHSD2								DANCR					PPOX
																	SNORD49A		TCTEX1D1	PRAMEF18		FGF19								KIAA1211					PPP1R8
																	SNORD42B		SPAG17	PRAMEF17		CCS								RNF150					PPP2R5A
																	SNORD42A		HIPK1	PLA2G2C		RCE1								KIAA1239					PPT1
																	PELP1		SLC44A5	TMEM200B		NAALAD2								TBC1D14					PRCC
																	B9D1		AKR7A2P1	PRAMEF4		NAALADL1								SORCS2					PRELP
																	TUBG2		EPHX4	PRAMEF13		KCNE3								CC2D2A					PRKAA2
																	TMEM97		AKNAD1	SH2D5		NR1H3								KLHL8					PRKAB2
																	NKIRAS2		MCOLN2	C1orf130		IL18BP								PCDH10					PRKACB
																	CCDC56		COL24A1	RNF223		DPP3								FNIP2					PKN2
																	GIT1		PCSK9	PRAMEF3		TSPAN32								SLAIN2					PRKCZ
																	RANGRF		ST6GALNAC3	LDLRAD2		TSSC4								SHROOM3					PROX1
																	PSMC3IP		NEGR1	MIR200A		USH1C								STIM2					PSEN2
																	SNX11		MAGI3	MIR200B		KCNK7								SH3RF1					PSMA5
																	TBX21		FAM19A3	MIR34A		HIPK3								KIAA1530					PSMB2
																	SOCS7		RIIAD1	FLJ42875		RBM7								METTL14					PSMB4
																	TAX1BP3		NBPF15	PRAMEF11		PRMT3								WDR19					PSMD4
																	MINK1		FAM102B	PRAMEF6		MPZL2								ZFYVE28					PTAFR
																	SOST		SYPL2	LOC440563		RASGRP2								GBA3					PTGER3
																	MED31		CYB561D1	UQCRHL		GLYAT								ENOPH1					PTGFR
																	DERL2		ANKRD34A	MINOS1		CDK2AP2								PROL1					PTGFRN
																	FAM18B1		ZNF326	ANKRD65		TCIRG1								OSTC					PTGS2
																	YBX2		BTBD8	PRAMEF7		RTN3								IL21					QSOX1
																	UTP18		HIST2H2AB	PEF1		MRVI1								RXFP1					PTPN7
																	RNFT1		PPM1J	MIR429		TRIM22								AFAP1					PTPN14
																	MYO15A		HIST2H3A	FAM138F		PRG3								GUF1					PTPRC
																	TUBD1		HIST2H2BC	LOC643837		IFITM3								SCOC					PTPRF
																	RAPGEFL1		HIST2H2BA	TMEM88B		YAP1								NEUROG2					PEX19
																	ABI3		FAM151A	C1orf233		SPON1								SLC39A8					ABCD3
																	COPZ2		LINGO4	LOC644961		RBM14								NCAPG					RAB3B
																	MRPL27		LOC339524	C1orf200		CDC42EP2								HHIP					RAB4A
																	PIPOX		CCDC18	PRAMEF19		EIF3M								NDST4					RAB13
																	ARL17A		MYBPHL	PRAMEF20		NXF1								AGXT2L1					RABGGTB
																	CRLF3		BARHL2	FAM138A		DEAF1								USP46					RABIF
																	TRPV2		HSP90B3P	LOC646471		KAT5								MRPL1					RAP1A
																	ANKFY1		NBPF7	LOC649330		HYOU1								RASL11B					RAP1GAP
																	SLC25A39		FAM159A	ZBTB8A		IPO7								ELOVL6					RBBP4
																	MRPS23		HEATR8	LOC653566		SSSCA1								TNIP2					RBBP5
																	PTRH2		FAM73A	PRAMEF22		HTATIP2								HAUS3					REN
																	RASD1		LOC375010	PRAMEF15		IFITM2								NDNF					RFX5
																	NLK		LDLRAD1	WASH7P		DRAP1								FAT4					RGS1
																	LUC7L3		GBP7	PRAMEF16		TRIM3								ARSJ					RGS2
																	HIGD1B		C1orf146	SCARNA1		TAF6L								SRD5A3					RGS4
																	CDK12		FAM69A	SNORA44		ATP5L								ARHGAP10					RGS7
																	KRT20		SLC6A17	SNORA61		SCGB1D2								FLJ13197					RGS13
																	NLE1		NOTCH2NL	SNORA59B		SCGB1D1								THAP9					RGS16
																	FAM64A		FLJ39739	SNORA59A		CELF1								NSUN7					RHCE
																	XAF1		LOC388692	SNORA16A		POLD3								UGT2A3					RHD
																	FNDC8		LYSMD1	SNORD85		OR5I1								NBLA00301					RIT1
																	C17orf59		UOX	SNORD99		STARD10								GSTCD					RLF
																	MBTD1		FRRS1	SNORD103A		OR7E14P								MAP9					RNASEL
																	BCAS3		C1orf141	SNORD103B		OR7E12P								TNIP3					RNF2
																	CWC25		GBP1P1	MIR551A		NEU3								PHF17					RNPEP
																	ALKBH5		FLJ27354	ZBTB8B		ME3								ABCA11P					SNORD21
																	RNF43		MIR137HG	CDK11A		GPR83								SCD5					RORC
																	TTC19		NBPF9	SLC35E2B		LYVE1								DNAJB14					RPA2
																	MKS1		MIR101-1	LOC728716		YIF1A								TMEM156					RPE65
																	LINC00483		MIR137	LOC729059		SRSF8								FRAS1					RPL5
																	EPN3		MIR186	PRAMEF14		EHD1								NAA15					RPL11
																	GPR172B		MIR197	FLJ37453		C11orf58								CWH43					RPL22
																	LRRC37A4		LHX8	LOC729737		STIP1								C4orf29					RPS6KA1
																	MED9		C1orf180	OR4F29		CLP1								ALPK1					RPS8
																	SLFN12		ZYG11A	LOC100128071		KCNQ1OT1								GRPEL1					RPS27
																	WRAP53		FLJ31662	LOC100129196		SF3B2								MED28					RSC1A1
																	PNPO		LOC440600	LOC100129534		CCDC85B								CXXC4					RXRG
																	KLHL11		BCL2L15	LOC100130417		B3GNT1								KCNIP4					RYR2
																	SMG8		HIST2H2BF	LOC100132062		ADAMTS8								CEP44					S100A1
																	SLC47A1		PGCP1	LOC100132287		PRSS23								SETD7					SORT1
																	TMEM100		GEMIN8P4	LOC100133331		PLA2G16								PLA2G12A					S100A2
																	RHOT1		RBMXL1	LOC100133445		TREH								FIP1L1					S100A3
																	RSAD1		HIST2H4B	LOC100133612		PKP3								TLR10					S100A4
																	C17orf79		CYB5RL	DDX11L1		HPS5								SLC25A31					S100A5
																	LRRC59		SRG7	TTC34		PTGDR2								RAB33B					S100A6
																	C17orf85		CYMP	LOC100288069		SLCO2B1								ARHGAP24					S100A7
																	MSX2P1		LOC643441	MIR1976		RRAS2								FGFBP2					S100A8
																	TSR1		LOC644242	NPPA-AS1		CEP164								TTC29					S100A9
																	C17orf63		PPIAL4G	MIR3115		ZP1								MND1					S100A10
																	PRR11		PPIAL4D	MIR4253		SHANK2								SLC10A7					S100A11
																	ADAP2		LOC645166	MIR4251		KDM2A								TKTL2					S100A12
																	UTP6		LOC646626	MIR4252		IGSF9B								C4orf17					S100A13
																	GSDMB		EMBP1	MIR4254		ENDOD1								QRFPR					SARS
																	TEX14		SRGAP2P2	MIR3917		SWAP70								FAM175A					SCNN1D
																	DHX33		LOC648740	MIR3675		EXPH5								KIAA1109					SCP2
																	CA10		NBPF6	ENO1-AS1		ATG2A								MFSD7					XCL1
																	NT5M		PPIAL4B	LOC100506730		PHLDB1								NOA1					SDHB
																	ATXN7L3		LOC653513	LOC100506801		GANAB								TMEM175					SDHC
																	C17orf48		GPR89A	LOC100506963		FAM168A								ABLIM2					SELE
																	PLSCR3		PPIAL4C	APITD1-CORT		DTX4								HOPX					SELL
																	PLXDC1		HIST2H3D	C1orf151-NBL1		SIK2								COL25A1					SELP
																	LYZL6		FAM72B	MIR4695		DENND5A								USP38					SFPQ
																	ZNF286A		SCARNA2	MIR4420		NUP160								LNX1					SRSF4
																	ZNF287		SNORD45C	MIR4684		NCAPD3								C4orf49					SHC1
																	INTS2		MIR548D1	MIR4689		FNBP4								AFAP1-AS1					ST3GAL3
																	NUFIP2		MIR553	MIR4632		ARHGEF12								NAA11					STIL
																	ZNF624		MIR554	MIR4417		RRP8								AGPAT9					SKI
																	TAOK1		HIST2H2AA4	MIR378F		SIK3								CBR4					SLAMF1
																	NLGN2		FAM72D	RCAN3AS		SIRT3								PIGY					SLC1A7
																	ARHGAP23		LOC728855			CLCF1								TMEM128					SLC2A1
																	PHF12		LOC728875			OR52A1								CABS1					SLC2A5
																	ZBTB4		NBPF24			VSIG2								ZNF518B					SLC6A9
																	CXCL16		GPR89C			BACE1								FHDC1					SLC9A1
																	TRAPPC1		NBPF16			FAM89B								FLJ20021					SLC16A1
																	PCTP		PDZK1P1			SNHG1								PRMT10					SNRPE
																	SCPEP1		PPIAL4F			ARFIP2								CCDC149					SOAT1
																	ALOXE3		LOC728989			POLA2								DDX60L					UAP1
																	ELAC2		HSD52			TRIM29								YTHDC1					SPRR1A
																	FKBP10		LOC729970			RAB38								C4orf42					SPRR1B
																	SRR		LOC729987			CADM1								TMEM129					SPRR2A
																	HEATR6		PPIAL4E			FLRT1								NAF1					SPRR2B
																	XYLT2		PFN1P2			MTCH2								MOB1B					SPRR2C
																	C17orf75		MIR942			PANX1								TIFA					SPRR2D
																	TEKT3		MIR760			FJX1								FAM114A1					SPRR2E
																	SPATA20		LOC100128787			C11orf41								RG9MTD2					SPRR2F
																	UBE2Z		LOC100129046			PRDX5								MRFAP1					SPRR2G
																	WNK4		LOC100129138			POU2F3								LOC93622					SPRR3
																	C17orf53		LOC100129269			ABTB2								TADA2B					SPTA1
																	MIS12		LOC100129620			BRMS1								TBCK					SRM
																	C17orf39		LOC100130000			C11orf20								HTRA3					SRP9
																	METTL16		LOC100131060			CHRDL2								HELQ					TROVE2
																	TMUB2		LOC100131564			PAMR1								CYP2U1					SSR2
																	DHX58		NBPF10			C11orf51								C1QTNF7					AURKAPS1
																	PHF23		FCGR1C			ZDHHC5								MRFAP1L1					STXBP3
																	MMP28		ZRANB2-AS1			ATL3								DDIT4L					XCL2
																	DHRS11		LOC100286793			TSKU								CLNK					SYCP1
																	PRR15L		LOC100287722			HINFP								WDR17					TAF12
																	DHX40		LOC100289178			REXO2								ARAP2					TAF13
																	TEFM		LOC100289211			C2CD3								GDEP					TAL1
																	ACBD4		MIR320B1			DAK								ANTXR2					TARBP1
																	DCAKD		MIR1262			ODZ4								OCIAD2					CNTN2
																	GGNBP2		MIR3117			DKFZP434K028								SCLT1					TBCE
																	ATAD5		MIR4256			B3GAT3								C4orf33					TBX15
																	MRM1		MIR4257			FBXO3								TMEM155					TCEA3
																	PLEKHH3		MIR3671			SERGEF								PABPC4L					TCEB3
																	FAM106A		MIR548AA1			EHF								ADAD1					VPS72
																	CTC1		LOC100505768			OR5L2								LIN54					TGFB2
																	DBF4B		LOC100506343			OR5E1P								SPATA18					LEFTY2
																	MYO19		LOC100507564			PPP1R14B								C4orf32					TGFBR3
																	ACSF2		LOC100507634			OR8G2								TMPRSS11B					THBS3
																	CDK5RAP3		FPGT-TNNI3K			OR8B8								GNPDA2					TCHH
																	SP6		HEATR8-TTC4			OR8G1								CPEB2					TIE1
																	COASY		TMEM56-RWDD3			OR10A3								EVC2					TLR5
																	SRCIN1		TNFAIP8L2-SCNM1			FXC1								ARL9					GPR137B
																	AARSD1		MIR4422			TIMM10								AASDH					TNFRSF1B
																	FAM117A		MIR4781			TIMM8B								PDCL2					TNNI1
																	NDEL1		MIR4794			MYEOV								C4orf36					TNNT2
																	VMP1		MIR4711			BSCL2								PACRGL					TNR
																	KRTAP1-3		MIR2682			OR8B2								TRAM1L1					TOP1P1
																	KRTAP1-1		MIR4423			ELP4								OTOP1					TP53BP2
																	KRTAP9-9		NEGR1-IT1			CHORDC1								SLC9B2					TP73
																	KRTAP4-6		ZRANB2-AS2			ACAD8								SLC9B1					TPM3
																	KRTAP2-1					DKK3								ZNF827					TPR
																	PITPNM3					RBMXL2								SH3D19					TRAF5
																	LRRC48					RAB30								NFXL1					CCT3
																	TMEM93					PGAP2								NIPAL1					TSHB
																	TTC25					PRPF19								PAQR3					TSNAX
																	TEKT1					DCPS								SHISA3					TTC4
																	KRTAP4-12					C11orf54								LOC152578					TUFT1
																	RAB34					C11orf67								SCFD2					TNFSF4
																	KRTAP1-5					MACROD1								ZNF595					TNFRSF4
																	KRTAP3-1					SLC43A3								LOC152742					UCK2
																	KRTAP3-2					ZBTB44								C4orf39					UQCRH
																	KRTAP9-2					THYN1								JAKMIP1					UROD
																	KRTAP9-3					COMMD9								THAP6					USF1
																	KRTAP9-8					DDX25								C4orf26					USP1
																	KRTAP17-1					C11orf21								KLB					USH2A
																	GSG2					PACSIN3								FAM53A					VCAM1
																	BRIP1					TRPM5								PPM1K					WNT2B
																	MYCBPAP					SAC3D1								C4orf45					WNT9A
																	NSRP1					SNX15								METTL19					ZSCAN20
																	PPP1R1B					RHOD								RASGEF1B					ZNF124
																	TBC1D3F					EFEMP2								SPATA5					ZBTB17
																	ZMYND15					NOX4								BBS12					SLC30A1
																	CAMKK1					UBQLN3								DCLK2					SLC30A2
																	RPAIN					KCNK4								GPR125					LUZP1
																	RNF135					RNF141								TRIM60					PRDM2
																	MIEN1					NTM								FREM3					DNALI1
																	MRPL45					CDON								MMAA					LRP8
																	VPS25					UBXN1								ZBTB49					LAPTM5
																	TMEM107					APIP								TIGD2					BSND
																	LSMD1					TMX2								RASSF6					CSDE1
																	TMEM101					GAL								RBM46					EVI5
																	PRAC					SIDT2								SGMS2					DAP3
																	RAB11FIP4					SUV420H1								COX7B2					NPHS2
																	NEURL4					HSD17B12								GSX2					BTG2
																	GHDC					IGF2-AS1								ZNF721					PTP4A2
																	KRTAP4-4					TMEM216								SYNPO2					ARID1A
																	ZNF594					BET1L								C4orf46					HIST3H3
																	KIF2B					CEND1								SLC10A4					CDC7
																	HES7					CHCHD8								TIGD4					HIST2H2AA3
																	USP32					SLC15A3								TMEM154					HIST2H2AC
																	PPP1R9B					PHF21A								C4orf34					HIST2H2BE
																	SPATA22					MS4A4A								TMEM192					HIST2H4A
																	MGC12916					WT1-AS								TAPT1					PIP5K1A
																	TXNDC17					TRAPPC4								FLJ39653					TAGLN2
																	CORO6					PPME1								CNOT6L					BCAR3
																	TNS4					CABP2								TECRL					ANXA9
																	FBXL20					C11orf73								LCORL					SNHG3
																	KRTAP9-4					CWC15								C4orf22					NR0B2
																	KRTAP4-1					TRMT112								LOC255130					RAD54L
																	KRTAP4-5					TMEM138								EPGN					GNPAT
																	KRTAP4-3					PCF11								ZNF718					DYRK3
																	KRTAP4-2					MRPL48								ELMOD2					TTF2
																	KRTAP3-3					CYB5R2								NPNT					CDC42BPA
																	KRTAP2-4					RSF1								MFSD8					RGS5
																	SSH2					SPA17								LOC256880					PPFIA4
																	TP53I13					FXYD6								CCDC96					PIK3R3
																	IFT20					C11orf24								BOD1L					MMP23B
																	LRRC46					TRIM34								FDCSP					MMP23A
																	SCRN2					CDHR5								NAP1L5					KCNAB2
																	AOC4					CNTN5								LOC285419					ITGA10
																	ANKRD40					SIAE								DCAF4L1					LMO4
																	ZNF830					TOLLIP								LOC285456					FCN3
																	SLFN11					C11orf71								CRIPAK					BLZF1
																	RASL10B					ZDHHC13								LOC285484					CDC14A
																	ATPAF2					ROBO4								DOK7					DEGS1
																	TMEM88					WDR74								FLJ35424					KMO
																	SPECC1					SLC35F2								RNF212					YARS
																	G6PC3					RAB39A								FAM13A-AS1					MKNK1
																	ASB16					TRIM44								GPRIN3					AKR7A2
																	PGAP3					BTG4								COX18					PPAP2B
																	MYOCD					FAM55D								YIPF7					RTCD1
																	PIGS					SYTL2								FRYL					PTCH2
																	HSPB9					ANKRD49								RNF175					ALDH4A1
																	ORMDL3					MS4A12								LOC285540					EIF3I
																	CDRT7					MRPL16								LOC285547					EIF4G3
																	CDRT15P1					SDHAF2								LOC285548					VAMP4
																	SAT2					SSH3								FAM200B					PEA15
																	PLCD3					TTC12								C4orf37					B4GALT3
																	SLC46A1					TMEM132A								CSN1S2AP					B4GALT2
																	TMEM106A					HRASLS2								C4orf10					B3GALT2
																	LRRC37B					LAMTOR1								ZAR1					TNFRSF25
																	OSBPL7					USP47								CCDC158					ADAM15
																	NT5C3L					VPS37C								TMPRSS11A					PABPC4
																	ABHD15					ANO1								LRRC66					TNFRSF14
																	TLCD1					TRIM68								NAT8L					TNFRSF18
																	CNTROB					NADSYN1								LOC340017					FPGT
																	RFFL					FAM86C1								LOC344967					PEX11B
																	RPL29P2					C11orf57								PRSS48					CREG1
																	HSF5					NAT10								SOWAHB					CD84
																	OR4D2					CCDC87								LRIT3					PER3
																	MSI2					PPP6R3								C4orf44					FUBP1
																	ZPBP2					UEVLD								SLC10A6					EIF2B3
																	CYB5D1					RNF121								HSD17B13					BCL10
																	OVCA2					LIN7C								FAM86EP					RAB7L1
																	USP43					ACER3								POLN					SELENBP1
																	KRBA2					SLC35C1								PCNAP1					TNFSF18
																	C17orf64					TCP11L1								KCNIP4-IT1					TAF1A
																	C17orf46					LGR4								KCTD8					MPZL1
																	HEXIM2					PIDD								C4orf52					SH2D2A
																	LSM12					ELMOD1								BEND4					ARTN
																	CCDC43					KCNQ1DN								GRXCR1					MAP3K6
																	CNTD1					SOX6								TMPRSS11F					ANGPTL1
																	TMEM132E					CDC42BPG								USP17L6P					DIRAS3
																	WFIKKN2					FOXRED1								USP17					TBX19
																	FLJ40194					OTUB1								HSP90AB2P					FCGR2C
																	B4GALNT2					AMBRA1								TRIM61					SLC16A4
																	SPACA3					PACS1								C4orf48					PRPF3
																	SGK494					KDM4D								DTHD1					KCNQ4
																	SEZ6					KBTBD4								LOC401127					EXO1
																	ANKRD13B					PARVA								LOC401134					ARHGEF2
																	CYB5D2					TTC17								SYT14L					DEDD
																	C17orf49					SCN3B								TMPRSS11BNL					ZMYM4
																	ZFP3					VPS11								C4orf40					ZMYM6
																	GGT6					TMEM126B								AMTN					XPR1
																	SPNS2					SLC22A11								FAM190A					FAIM3
																	C17orf57					TEX12								FLJ14186					DHRS3
																	MRPL10					CRTAM								C4orf3					MAPKAPK2
																	GJD3					MMP26								LOC402160					GPR37L1
																	KRT222					TMPRSS4								RPL21P44					GPR52
																	KRT40					AKIP1								WDFY3-AS2					SRSF11
																	C17orf76-AS1					C11orf16								MIR218-1					VAMP3
																	ZSWIM7					TMEM9B								MIR302A					ZFYVE9
																	SMCR7					NRIP3								C4orf11					CD101
																	SLC5A10					ASCL3								LOC441009					2022-09-15
																	DYNLL2					GPR137								MTHFD2L					ZRANB2
																	SMCR5					IFT46								LOC441025					SNRNP40
																	SMCR8					C11orf75								TMEM150C					ARHGAP29
																	SMCR9					C11orf30								GUSBP5					AIM2
																	TOM1L2					PRDM10								HSP90AA6P					GGPS1
																	DNAH2					PRDM11								GALNTL6					RASAL2
																	EFCAB3					CABP4								MIR302B					C1orf38
																	SLC47A2					CHRNA10								MIR302C					ADAMTS4
																	CDRT15					SLC17A6								MIR302D					TMEM59
																	WDR16					TRIM49								MIR367					SEC22B
																	CCDC42					PNPLA2								CISD2					CHD1L
																	PIK3R6					CD248								LOC550112					H6PD
																	ODF4					CORO1B								LOC550113					SOX13
																	C17orf50					SCYL1								UGT2A2					PRDX6
																	SLFN13					DSCAML1								LOC641364					CLCA3P
																	SLC35G3					GRAMD1B								LOC641365					CLCA2
																	UNC45B					USP35								LOC641518					ISG15
																	CD300LG					KIAA1377								ZNF876P					IKBKE
																	KIF18B					ARHGAP20								LOC644145					PLCH2
																	RUNDC1					CARNS1								LOC644248					HS2ST1
																	EME1					SYT13								DEFB131					PDE4DIP
																	TMEM199					USP28								TMPRSS11GP					IPO13
																	PROCA1					PHRF1								CLRN2					SDC3
																	DHRS13					LRRC4C								CEP170P1					SLC25A44
																	KCTD11					SCUBE2								LOC645513					KIAA0040
																	C17orf69					POLD4								LOC646576					KDM4A
																	LOC147093					KRTAP5-8								C4orf51					CROCC
																	TRIM16L					PLEKHB1								LOC650293					PUM1
																	LRRC37BP1					MS4A7								ZNF732					NOS1AP
																	WIPF2					ZBED5								SCARNA22					TMEM63A
																	KRT25					CREBZF								SNORA24					CEP104
																	TMEM99					CARD18								SNORA26					RIMS3
																	ANKFN1					SIGIRR								MIR572					TOMM20
																	2022-03-10					CCDC90B								MIR573					KIAA0494
																	MFSD6L					CCDC81								MIR574					URB2
																	SLFN5					AASDHPPT								MIR575					ARHGEF11
																	NAGS					ALX4								MIR577					DNAJC6
																	FAM134C					RIC8A								MIR578					CEP350
																	TMEM92					MRPL17								LOC728369					CEP170
																	PHOSPHO1					PKNOX2								LOC728373					LRIG2
																	RHBDL3					FAM111A								LOC728379					SETDB1
																	TRPV3					TP53AIP1								USP17L5					ZC3H11A
																	SLC16A11					ANO3								LOC728393					SMG7
																	FBXO39					MMP27								LOC728400					LPPR4
																	IMP5					ABCG4								LOC728405					UBAP2L
																	KRT28					ROBO3								CETN4P					SV2A
																	USP32P1					MS4A6A								FAM160A1					KLHL21
																	KRT24					MS4A5								FLJ36777					SLC35E2
																	DHRS7C					C11orf1								RELL1					DENND4B
																	FAM18B2					EPS8L2								PSAPL1					RABGAP1L
																	CENPV					KLC2								SNHG8					TMCC2
																	FLCN					TUT1								MIR943					FAM20B
																	PLD6					MRPL11								FAM47E					ZBTB40
																	ARHGAP27					TMEM135								LOC100129858					LPGAT1
																	ZNF385C					STK33								LOC100129917					MFN2
																	SAMD14					KCTD14								LOC100129931					KIF14
																	C17orf108					C11orf95								FTLP10					RBM8A
																	SLC16A13					CHID1								LOC100130872					THRAP3
																	C17orf74					LRFN4								LOC100133461					NR1I3
																	RDM1					AHNAK								LOC100144602					AKT3
																	SPNS3					ALG8								PP12613					INSL5
																	USP32P2					PRRG4								ERVMER34-1					PIGK
																	GAS2L2					TMEM223								MIR1243					SCAMP3
																	STH					TMEM109								MIR2054					PTPRU
																	MTVR2					CCDC86								MIR548I2					ARPC5
																	STXBP4					C11orf48								MIR1973					TSPAN2
																	LOC253962					C11orf49								CSN1S2BP					TSPAN1
																	TBC1D28					TRIM48								TMED11P					CELA3A
																	C17orf61					TAF1D								MIR4274					PDZK1IP1
																	TAC4					RNF26								MIR3140					WASF2
																	BCL6B					OR51G1								MIR4275					INADL
																	CDRT15L2					OR51B4								MIR3138					PRG4
																	C17orf103					OR51B2								MIR4276					ANGPTL7
																	C17orf66					OR52N1								LOC100499177					GPA33
																	LOC284009					FAM118B								MIR3684					STX6
																	VMO1					RIC3								MIR3688-1					HNRNPR
																	LOC284023					DYNC2H1								LOC100505545					SRRM1
																	LINC00324					NLRX1								LOC100505702					CNKSR1
																	FLJ34690					C11orf61								LOC100505875					SF3B4
																	CDRT4					C11orf80								SLIT2-IT1					ZMPSTE24
																	CCDC144B					NARS2								LOC100505912					UBE4B
																	KIAA1267					E2F8								LOC100505989					BCAS2
																	C17orf105					SLC25A22								LOC100506013					AKR1A1
																	FAM171A2					CCDC82								LOC100506035					WARS2
																	C17orf104					ALG9								LOC100506085					BPNT1
																	TTLL6					ZNF408								LOC100506122					CEPT1
																	LOC284080					CLMP								LOC100506462					PIAS3
																	C17orf47					NAA40								LOC100506564					TESK2
																	KRT18P55					QSER1								LOC100506746					TIMM17A
																	NEK8					AGBL2								LOC100507053					LRRN2
																	PIGW					ZBTB3								LOC100507096					PPIE
																	C17orf78					PDZD3								LOC100507266					VAV3
																	LOC284100					C11orf63								1/2-SBSRNA4					HAX1
																	CISD3					CPSF7								MIR4453					MAD2L2
																	GSDMA					PRR5L								MIR378D1					PPIH
																	SLC13A5					CCDC15								MIR4799					ZNF238
																	TMEM102					ASRGL1								MIR548AJ2					C1orf61
																	KRT42P					ATHL1								MIR4802					CAP1
																	PTRF					MOGAT2								MIR4450					LRRC41
																	FAM27L					TMEM134								MIR3688-2					SEMA6C
																	FLJ36000					MUS81								MIR4451					HBXIP
																	GDPD1					PAAF1								MIR4800					SLC19A2
																	LGALS9B					PDGFD								MIR4801					IFI44
																	KLHL10					INTS5								MIR4449					POLR3C
																	LOC339166					ZFP91								MIR4798					IVNS1ABP
																	TMEM95					TMPRSS5								FAM47E-STBD1					TXNIP
																	METTL2A					OR8J3								HTT-AS1					PDPN
																	CCDC144NL					OR51G2													LEFTY1
																	C17orf65					OR51E2													SPHAR
																	C17orf67					OR4P4													PMVK
																	LOC339240					OR4C15													KHDRBS1
																	C17orf51					OR4A5													GMEB1
																	MSL1					OR4A16													FAM189B
																	SMTNL2					OR4A15													AP4B1
																	ALOX15P1					OR10W1													NUDC
																	NACA2					OR10V2P													PHTF1
																	KRT27					PTDSS2													MASP2
																	SLFN14					MOB2													CAPN9
																	FLJ43826					GDPD5													NES
																	STAC2					CLPB													KDM5B
																	SKA2					UNC93B1													AHCYL1
																	CCL14-CCL15					SBF2													SRSF10
																	CCDC144C					RAB1B													SDCCAG8
																	TBC1D26					KIF18A													CFHR4
																	KRT26					PUS3													CFHR3
																	HOXB13-AS1					MFRP													WDR3
																	HILS1					C11orf68													OCLM
																	CDRT1					MS4A8B													JTB
																	SPEM1					JAM3													MTMR11
																	EFCAB5					FERMT3													MAN1A2
																	RNF126P1					TRPT1													UTS2
																	GLTPD2					RBM4B													SF3A3
																	INCA1					FRMD8													MLLT11
																	SCIMP					BCO2													IFI44L
																	C17orf100					TMEM133													EBNA1BP2
																	SPDYE4					TMPRSS13													SLC27A3
																	TMEM220					FAM160A2													KIF2C
																	SHISA6					RNASEH2C													IL24
																	FAM211A					FAR1													TDRKH
																	TMIGD1					TMEM126A													RER1
																	CCL4L2					DCUN1D5													DNAJB4
																	C17orf98					BTBD10													ADAM30
																	LOC388387					EIF1AD													RCAN3
																	CCDC103					NUDT22													FAF1
																	RPRML					ARFGAP2													CD160
																	YPEL2					KIAA1826													GLMN
																	C17orf82					MAML2													HHLA3
																	OR3A4P					SYVN1													CELF3
																	ARL5C					KIRREL3													MST1P2
																	KRT39					DGAT2													DDX20
																	SLC25A35					ACCS													DUSP10
																	MYO18A					MS4A14													MST1P9
																	MED11					SPRYD5													PADI2
																	KRT16P2					BUD13													PMF1
																	GRAPL					TMEM25													DUSP12
																	C17orf102					PTPN5													VPS45
																	LOC400604					RPUSD4													LYPLA2
																	MGC57346					TBRG1													PARK7
																	CUEDC1					MICALCL													CTRC
																	LOC404266					RELT													ACOT7
																	MIR10A					UBASH3B													COG2
																	MIR132					C11orf70													CLCA4
																	MIR142					LGALS12													MTF2
																	MIR144					TRIM5													DNAJC8
																	MIR152					TNKS1BP1													NTNG1
																	MIR193A					DIXDC1													PLEKHA6
																	MIR195					KIAA1731													CLSTN1
																	MIR196A1					ZC3H12C													FOXJ3
																	MIR21					GAL3ST3													KIAA0907
																	MIR212					NAV2													WDR47
																	MIR301A					ATG16L2													KIFAP3
																	TNFSF12-TNFSF13					SYT8													ATF6
																	TBC1D3B					TSPAN18													SCMH1
																	TBC1D3C					ESAM													AKR7A3
																	CCL3L3					CREB3L1													TTC39A
																	RNASEK					DKFZp761E198													SPEN
																	TBC1D3P5					CCDC34													KDM1A
																	SUZ12P					SLC39A13													RBM34
																	LOC440434					DEPDC7													USP33
																	GPR179					SYT12													WDTC1
																	TBC1D3P2					ACY3													KIF21B
																	MIR324					ALKBH8													NMNAT2
																	LRRC37A2					FDXACB1													KIAA0090
																	FBXO47					C11orf52													KIF1B
																	MIR423					INTS4													NFASC
																	ARGFXP2					GLYATL1													POGZ
																	DPRXP4					PRKCDBP													GLT25D2
																	MIR451A					VPS26B													MAST2
																	MIR497					CDCA5													NCDN
																	SNORA21					RPLP0P2													CLCC1
																	SLC35G6					SAAL1													SLC35D1
																	RNF222					ODF3													RGL1
																	PIRT					SLC22A9													PLEKHM2
																	LOC644172					SNORD15B													SYT11
																	LOC644246					TIRAP													PRRC2C
																	CDRT15P2					CARD16													FBXO28
																	FAM83G					OSBPL5													RPRD2
																	KRT16P3					C1QTNF4													OTUD3
																	EVPLL					C1QTNF5													KAZN
																	LOC645638					TMEM123													CAMTA1
																	SEBOX					PTPMT1													LPHN2
																	SNORA48					LRRC56													CAMSAP2
																	SNORD10					BATF2													KIAA1107
																	OR1D4					SLC22A12													ZCCHC11
																	KRTAP4-11					PANX3													SZT2
																	MRPL45P2					MRGPRD													DNAJC16
																	TBC1D3P1-DHX40P1					APOA5													UBR4
																	LOC653653					MRGPRE													USP24
																	TBC1D3G					MRGPRF													SRGAP2
																	LGALS9C					ART5													SMG5
																	NME1-NME2					ARAP1													NCSTN
																	SCARNA20					CATSPER1													ATP13A2
																	SCARNA21					MRGPRX2													CRB1
																	SNORA59B					MRGPRX3													ITGB3BP
																	SNORA59A					MRGPRX4													GPR161
																	SNORD7					HRASLS5													TARDBP
																	SNORD49B					TRIM78P													CELA3B
																	SNORD65					TRIM6													SLC35A3
																	SNORD91A					OR52E2													ABCB10
																	SNORD91B					OR52J3													ICMT
																	MIR33B					OR51L1													MACF1
																	MIR632					OR51A7													LRRC8B
																	KRTAP4-8					OR51S1													ZNF281
																	KRTAP2-2					OR51F2													SNAPIN
																	KRTAP9-1					OR52R1													LPAR3
																	LOC728392					C11orf74													PADI4
																	NSFP1					OR4C46													DDAH1
																	FLJ45513					OR4X2													TMEM50A
																	ZNF286B					OR4B1													OPN3
																	TBC1D3					OR52M1													PHLDA3
																	TBC1D3H					OR52K2													RUSC1
																	LOC730755					OR5P2													CA14
																	MIR454					OR5P3													KPNA6
																	SNORD124					GYLTL1B													SSBP3
																	MIR744					SLC36A4													STX12
																	MIR365B					FAT3													DSTYK
																	LOC100128288					TRIM64													RAB3GAP2
																	LOC100128977					TMEM45B													CCDC19
																	FAM106CP					CYP2R1													LMOD1
																	LOC100130148					DBX1													NBPF14
																	C17orf107					C11orf93													BRP44
																	LOC100130581					PIH1D2													TRIM58
																	LOC100130950					FAM55A													INTS7
																	LOC100131347					FAM55B													OLFML2B
																	KRTAP4-9					AMICA1													AHCTF1
																	KRTAP4-7					DNAJC24													C1orf43
																	LOC100133991					C11orf46													CLIC4
																	KCNJ18					OR8I2													NSL1
																	C17orf96					OR2D3													SYF2
																	LOC100190938					OR2D2													RWDD3
																	LOC100289255					OR52W1													PARS2
																	MIR1288					OR56A4													MMACHC
																	MIR1253					OR56A1													ZZZ3
																	MIR1203					LOC120824													ACOT11
																	MIR1180					SYT9													CHD5
																	MIR2117					LDLRAD3													DNM3
																	MIR548W					OR52B4													TOR1AIP1
																	MIR4315-2					C11orf40													CHTOP
																	MIR2909					OR52I2													C1orf144
																	MIR3185					OR51E1													LDLRAP1
																	MIR4314					XRRA1													SERBP1
																	MIR3184					UBQLNL													NOC2L
																	MIR4315-1					MUC15													OR1C1
																	MTRNR2L1					LOC143666													PTPN22
																	MIR3614					C11orf94													PHGDH
																	MIR3676					FAM76B													FBXO2
																	LOC100505576					SESN3													LCE2B
																	LRRC3C					PIWIL4													OR2M4
																	KRTAP16-1					ARHGAP42													OR2L2
																	LOC100505782					KBTBD3													OR2L1P
																	ARL17B					CWF19L2													OPTC
																	SPAG5-AS1					KDELC2													FBXO6
																	LOC100506650					LAYN													PLA2G2D
																	AA06					TTC36													AK5
																	LOC100506713					C11orf84													MYCBP
																	SLFN12L					PLEKHA7													OR10J1
																	MIR497HG					SPTY2D1													HEYL
																	LOC100506779					TMEM86A													EIF2C1
																	RAD51L3-RFFL					OR10A5													OR4F3
																	RNASEK-C17ORF49					OR2AG1													OR2T1
																	C17orf61-PLSCR3					DNHD1													RPS6KC1
																	FAM18B2-CDRT4					SCGB1C1													SNORD81
																	SENP3-EIF4A1					AMOTL1													SNORD79
																	P2RX5-TAX1BP3					SLC5A12													SNORD80
																	MIR4523					CCDC67													SNORA66
																	MIR4731					PATE1													SNORD47
																	MIR4728					C11orf65													SNORD45B
																	MIR4726					LDHAL6A													SNORD45A
																	MIR4734					C11orf42													SNORD44
																	MIR4729					GPHA2													SNORD55
																	MIR4737					ADAMTS15													RNU11
																	MIR4736					NLRP6													RNU5F-1
																	MIR4724					NS3BP													RNF11
																	MIR4733					B3GNT6													USP21
																	MIR451B					METTL15													FOXD3
																	MIR4522					MPZL3													DIEXF
																	MIR4732					IMMP1L													TRAPPC3
																	MIR4723					OR56B4													TAF5L
																	MIR4520A					ANO5													CACYBP
																	MIR4521					OR8U1													HSPB7
																	MIR4727					OR4C16													CHIA
																	MIR4725					OR4C11													SLC39A1
																	MIR4520B					OR4S2													DISC2
																	RAB34					OR4C6													DISC1
																						OR5D14													ARHGEF16
																						OR5L1													AHDC1
																						OR5D18													RNF115
																						OR7E5P													KLHL20
																						OR5AS1													TEKT2
																						OR8K5													SMPDL3B
																						OR5T2													ANGPTL3
																						OR8H1													LAMTOR2
																						OR8K3													FLVCR1
																						OR8J1													PRO0611
																						OR5R1													UBE2T
																						OR5M3													LINC00339
																						OR5M8													CNIH4
																						OR5M11													SSU72
																						OR5AR1													TMOD4
																						OR5AK4P													GNL2
																						LRRC55													GPSM2
																						SMTNL1													UBIAD1
																						YPEL4													PYCR2
																						MED19													NME7
																						FOLH1B													ALG6
																						C11orf45													NENF
																						HYLS1													PADI1
																						TMEM218													IL19
																						SLC37A2													CERS2
																						OR8B12													SLC25A24
																						OR8G5													PLA2G2E
																						OR10G8													DNTTIP2
																						OR10G9													WRAP73
																						OR10S1													CRNN
																						OR6T1													G0S2
																						OR4D5													IL20
																						TBCEL													SLC45A1
																						TMEM136													DCAF8
																						MRPL21													HP1BP3
																						TPCN2													F11R
																						SPATA19													TMED5
																						OR6Q1													RRP15
																						OR9I1													GLRX2
																						OR9Q1													BOLA1
																						OR9Q2													PPPDE1
																						OR1S2													CELA2B
																						OR1S1													ZNF593
																						OR10Q1													ZBTB7B
																						OR5B17													ZNF691
																						OR5B21													TXNDC12
																						GLYATL2													TNNI3K
																						MPEG1													RRNAD1
																						OR5A2													ADIPOR1
																						OR5A1													SCCPDH
																						OR4D6													SH3GLB1
																						OR4D11													MECR
																						PATL1													APH1A
																						PLAC1L													UTP11L
																						MS4A15													TRIM17
																						VWCE													KCTD3
																						CYBASC3													SDF4
																						PPP1R32													MRTO4
																						GDPD4													PLEKHO1
																						C11orf82													HAO2
																						CCDC83													ACP6
																						ORAOV1													TMEM69
																						LRTOMT													MRPL37
																						HEPACAM													IER5
																						OAF													HOOK1
																						TIGD3													SNX7
																						FAM181B													UCHL5
																						CCDC89													C1orf9
																						LRRN4CL													HPCAL4
																						HNRNPUL2													YTHDF2
																						ALKBH3													GPR89B
																						LOC221122													HSD17B7
																						MS4A6E													UFC1
																						DEFB108B													DTL
																						PELI3													ZCCHC17
																						ANGPTL5													TRIM33
																						LOC254100													METTL13
																						EHBP1L1													DPH5
																						SNX32													HSPB11
																						TSGA10IP													OAZ3
																						RNF169													PADI3
																						CNIH2													CYB5R1
																						ZDHHC24													CMPK1
																						C11orf86													ARID4B
																						NUDT8													CD244
																						ANKK1													GPR88
																						LOC255512													ERRFI1
																						OR52B2													DPM3
																						OR4C3													WNT4
																						OR4S1													YIPF1
																						C11orf35													FBXO42
																						EML3													MRPS21
																						TMEM151A													CCDC76
																						OR51F1													TMCO1
																						RNF214													ADAMTSL4
																						SVIP													CRCT1
																						MRGPRX1													RNF186
																						NPAS4													SPATA6
																						C11orf31													EGLN1
																						AQP11													MXRA8
																						OR51B5													L1TD1
																						OR10AG1													HES2
																						OR5J2													KIAA1383
																						OR4C13													RSBN1
																						OR4C12													ZNHIT6
																						KRT8P41													GPN2
																						LOC283104													LEPROT
																						CSNK2A1P													FBLIM1
																						OR51V1													MED18
																						LOC283116													TRIT1
																						H19													GIPC2
																						C11orf85													SWT1
																						SLC25A45													GDAP2
																						NEAT1													FAM46C
																						LOC283143													GON4L
																						BCL9L													GPATCH4
																						FOXR1													PALMD
																						CCDC153													FNBP1L
																						OR8D1													ST7L
																						OR8D2													PQLC2
																						OR8B4													CASZ1
																						KIRREL3-AS3													LAX1
																						LOC283174													RHBDL2
																						OR9G4													DUSP23
																						LOC283194													ADPRHL2
																						LINC00301													TRNAU1AP
																						P4HA3													C1orf27
																						PGM2L1													C1orf109
																						KLHL35													C1orf56
																						LOC283214													CPSF3L
																						KCTD21													C1orf123
																						EFCAB4A													C1orf159
																						TMEM80													2022-03-02
																						CCDC88B													AURKAIP1
																						TTC9C													TTC22
																						SLC22A24													MRPL20
																						RCOR2													AIM1L
																						HARBI1													SUSD4
																						LINC00294													KIF26B
																						IGSF22													TMEM51
																						OR10A4													RALGPS2
																						OLFML1													GPATCH2
																						LOC283299													BSDC1
																						C11orf36													XKR8
																						NLRP10													TMEM39B
																						NLRP14													PRPF38B
																						ANO9													HEATR1
																						LUZP2													CDCA8
																						LOC338651													LRRC8D
																						CCDC84													MSTO1
																						TMEM225													DARS2
																						OR8D4													ARHGEF10L
																						OR5F1													PRMT6
																						OR5AP2													RNF220
																						ANKRD13D													VPS13D
																						ANKRD42													FAM176B
																						B4GALNT4													GOLPH3L
																						LOC338739													ATAD3A
																						OR52L1													TMEM57
																						OR2AG2													KLHDC8A
																						OR52B6													TRIM62
																						DCDC1													ETNK2
																						C11orf53													RAVER2
																						LOC341056													PANK4
																						MS4A10													KIRREL
																						OR2AT4													TMEM206
																						HEPHL1													YY1AP1
																						OR10A2													ECHDC2
																						OVCH2													FGGY
																						TBX10													MCOLN3
																						PDDC1													SLC22A15
																						C11orf34													YOD1
																						RTN4RL2													CAMK2N1
																						GALNTL4													BATF3
																						B7H6													SLC30A10
																						DKFZp779M0652													UBE2Q1
																						FAM111B													RNPC3
																						TMEM179B													ITLN1
																						TBC1D10C													ASAP3
																						DNAJB13													POMGNT1
																						MALAT1													PNRC2
																						ZFP91-CNTF													LRRC40
																						MRGPRG													DEPDC1
																						KRTAP5-1													PIGV
																						KRTAP5-3													ZNF692
																						KRTAP5-4													NBPF1
																						KRTAP5-10													IARS2
																						SLC22A25													MAP7D1
																						IFITM5													IPO9
																						FAM99A													TMEM48
																						OR56B1													NECAP2
																						GVINP1													IQCC
																						INSC													C1orf112
																						FIBIN													HHAT
																						C11orf96													DNAJC11
																						SLC22A10													ENAH
																						SPDYC													NUP133
																						LIPT2													RCOR3
																						VSTM5													C1orf106
																						OR52K1													LRIF1
																						OR52I1													FAM63A
																						OR51D1													ADCY10
																						OR52A5													DCAF6
																						OR51B6													ASH1L
																						OR51M1													LENEP
																						OR51Q1													CTTNBP2NL
																						OR51I1													RCC2
																						OR51I2													FAM212B
																						OR52D1													DMAP1
																						OR52H1													AJAP1
																						OR52N4													GNG12
																						OR52N5													SLC50A1
																						OR52N2													TMEM234
																						OR52E6													FAM54B
																						OR52E8													SERTAD4
																						OR52E4													CCBL2
																						OR56A3													ERO1LB
																						OR56A5													FMN2
																						OR10A6													SLAMF8
																						ACCSL													CDC42SE1
																						OR4X1													UBQLN4
																						OR5D13													TMEM167B
																						OR5D16													OLFML3
																						OR5W2													SMYD2
																						OR8H2													LHX9
																						OR8H3													OTUD7B
																						OR5T3													ADCK3
																						OR5T1													CTNNBIP1
																						OR8K1													C1orf63
																						OR5M9													AGTRAP
																						OR5M10													PITHD1
																						OR5M1													RAB25
																						OR9G1													PGLYRP4
																						OR5AK2													ZNF695
																						OR5B2													RHBG
																						OR5B12													MAN1C1
																						OR5AN1													SCYL3
																						OR4D10													GJC2
																						OR4D9													CAMK1G
																						OR10V1													NIPAL3
																						LRRC10B													SEPN1
																						GPR152													ATP8B2
																						DOC2GP													TP73-AS1
																						GUCY2E													VANGL2
																						TRIM77P													FAM91A2
																						FOLR4													PBXIP1
																						KDM4DL													S100A14
																						BSX													PLEKHG5
																						OR6X1													GATAD2B
																						OR6M1													AMIGO1
																						OR10G4													LRRC47
																						OR10G7													ODF2L
																						OR8B3													CGN
																						OR8A1													KIAA1324
																						NAV2-AS4													PTCHD2
																						HNRNPKP3													IGSF9
																						FAM180B													LRRC7
																						PCNXL3													SIPA1L2
																						FLJ42102													KIF17
																						LOC399939													ZNF687
																						LOC399940													ZSWIM5
																						C11orf87													POGK
																						C11orf92													KIAA1522
																						C11orf88													HCN3
																						MIR100HG													CACHD1
																						PATE2													MIER1
																						PATE4													KIAA1614
																						FLJ39051													FAM5B
																						SNX19													HES4
																						OR51T1													C1orf114
																						OR51A4													GRHL3
																						OR51A2													SLAMF7
																						IFITM10													ZP4
																						OR4A47													CADM3
																						OR4C45													PTBP2
																						SCGB1D4													RHOU
																						MIRLET7A2													PRUNE
																						MIR100													DNASE2B
																						MIR125B1													DLGAP3
																						MIR129-2													IL22RA1
																						MIR130A													HIVEP3
																						MIR139													KLHL12
																						MIR192													LGR6
																						MIR194-2													GPBP1L1
																						MIR210													HAPLN2
																						MIR34B													MIIP
																						MIR34C													GAS5
																						DDI1													PAPPA2
																						BLID													CELA2A
																						KRTAP5-5													BCAN
																						KRTAP5-2													GPATCH3
																						KRTAP5-6													TNN
																						TMEM41B													MRPS14
																						LOC440028													DMRTB1
																						DKFZp686K1684													DMRTA2
																						LOC440040													CLSPN
																						LOC440041													PRDM16
																						SLC22A20													OXCT2
																						KRTAP5-7													RRAGC
																						KRTAP5-11													ELTD1
																						CARD17													TINAGL1
																						LINC00167													LEPRE1
																						LOC441601													TFB2M
																						OR5B3													SEMA4A
																						MIR326													TOR3A
																						TRIM6-TRIM34													RFWD2
																						CCDC73													GREM2
																						LOC494141													RGS18
																						BDNF-AS1													PLA2G2F
																						MS4A13													HIAT1
																						OR8U8													NUCKS1
																						OR9G9													SMAP2
																						SCARNA9													ACBD3
																						MIR483													SMYD3
																						SNORA3													ATPAF1
																						SNORA52													2022-03-01
																						HEPN1													S100PBP
																						TRIM64B													MEAF6
																						TRIM53P													RBM15
																						TRIM49L2													DEM1
																						UBTFL1													CEP85
																						LOC643037													ARV1
																						BTBD18													NMNAT1
																						LOC643733													ELOVL1
																						PGA3													AIDA
																						PGA4													VWA1
																						LOC643923													DCLRE1B
																						LOC644656													MRPS15
																						CLDN25													MRPL9
																						RASSF10													PINK1
																						FAM86C2P													JMJD4
																						TRIM64C													MARCKSL1
																						LOC646813													PRAMEF1
																						LOC649133													PRAMEF2
																						RPL23AP64													INTS3
																						LOC650368													NADK
																						LOC653486													ZNF643
																						SNORA8													SELRC1
																						SNORA1													PHACTR4
																						SNORA18													C1orf135
																						SNORA23													SCNM1
																						SNORA40													ERI3
																						SNORA45													C1orf50
																						SNORA54													WDR77
																						SNORA25													C1orf116
																						SNORA32													MGC4473
																						SNORD5													CCDC28B
																						SNORD6													C1orf35
																						SNORD67													EFHD2
																						SNORA57													MMEL1
																						SNORD97													RSG1
																						MIR610													FCRL2
																						MIR611													DLEU2L
																						MIR612													OR4F5
																						INS-IGF2													NKAIN1
																						MUC5B													TTC13
																						LOC729013													EPS8L3
																						TRIM49L1													CDC73
																						LOC729799													MRPL24
																						METTL12													MUL1
																						C11orf83													PGBD5
																						MIR675													TNFAIP8L2
																						MIR708													C1orf54
																						LOC100126784													TMEM53
																						LOC100128239													AKIRIN1
																						LOC100129216													HECTD3
																						MRVI1-AS1													BEND5
																						LOC100130348													VTCN1
																						LOC100130987													YRDC
																						C11orf91													ZYG11B
																						LOC100132078													NOL9
																						FAM99B													PPCS
																						LOC100133161													LIN28A
																						LOC100133315													SH3D21
																						MRPL23-AS1													TTLL7
																						PATE3													SNIP1
																						LOC100288077													C1orf115
																						LOC100288346													HHIPL2
																						MIR1304													VASH2
																						MIR1908													AGMAT
																						MIR1237													WDR78
																						MIR548K													ZMYM1
																						MIR670													LINC00115
																						SNORA70E													ZNF669
																						BACE1-AS													RPAP2
																						MIR4300													ZNF672
																						MIR3160-2													MORN1
																						MIR3160-1													FAM110D
																						MIR4301													KIAA0319L
																						MIR3162													DHDDS
																						MIR3167													PAQR6
																						MIR3165													DENND2D
																						MIR1260B													WLS
																						MIR4298													PCNXL2
																						MIR4299													GPR157
																						MTRNR2L8													TRIM46
																						LOC100499227													C1orf129
																						MIR3654													RPF1
																						MIR3920													SIKE1
																						MIR3656													ZC3H12A
																						MIR3664													SPSB1
																						MIR3680-1													TARS2
																						LOC100500938													WDR26
																						MIR210HG													TRIM45
																						LOC100506233													EDEM3
																						LOC100506305													FLAD1
																						LOC100506368													TRAF3IP3
																						LOC100506540													GLTPD1
																						DCDC5													ZNF436
																						CASP12													TAS1R2
																						LOC100507050													TAS1R1
																						LOC100507205													SH3BP5L
																						LOC100507300													NPL
																						LOC100507392													GJA9
																						LOC100507401													OR4F16
																						RBM14-RBM4													OR6N2
																						LOC100526771													OR6K2
																						TMX2-CTNND1													OR2G3
																						SAA2-SAA4													OR2G2
																						ARL2-SNX15													OR2C3
																						HSPB2-C11orf52													SYNC
																						NDUFC2-KCTD14													CFHR5
																						FXYD6-FXYD2													TRIM11
																						HNRNPUL2-BSCL2													C1orf21
																						MIR4486													ACTL8
																						MIR4697													ANKRD13C
																						MIR4686													PVRL4
																						MIR4490													SNX27
																						MIR4485													ANP32E
																						MIR4489													SHCBP1L
																						MIR4690													TRMT1L
																						MIR3973													TSSK3
																						MIR4493													CCNL2
																						MIR4491													NUAK2
																						MIR4688													VANGL1
																						MIR4492													ST6GALNAC5
																						MIR4696													ISG20L2
																						MIR4691													HYI
																						MIR4692													FCRL5
																						MIR4694													FCRL4
																						MIR1343													SH3BGRL3
																						MIR4687													DDX59
																						MIR4693													NUF2
																						MIR4488													RASSF5
																						LOC100652768													SESN2
																																			ESPN
																																			TAS1R3
																																			ATAD3B
																																			HMCN1
																																			GPR61
																																			MIXL1
																																			STK40
																																			C1orf124
																																			TM2D1
																																			FCAMR
																																			REG4
																																			OBSCN
																																			TMEM222
																																			C1orf49
																																			PLEKHN1
																																			HORMAD1
																																			TOMM40L
																																			SYDE2
																																			ZNF644
																																			USP48
																																			ZMYND12
																																			NBPF3
																																			LRRC8C
																																			ZDHHC18
																																			SGIP1
																																			POLR3GL
																																			SLC25A33
																																			TMEM79
																																			NTPCR
																																			EFCAB2
																																			DDI2
																																			ACBD6
																																			LZIC
																																			PROK1
																																			KIAA1804
																																			EFCAB7
																																			ZBTB37
																																			NT5C1A
																																			LCE3D
																																			TRIM63
																																			LINC00260
																																			PSRC1
																																			FAM167B
																																			LINC00467
																																			MGC12982
																																			C1orf170
																																			CROCCP2
																																			FCRLA
																																			ANKRD36BP1
																																			ZNF496
																																			HPDL
																																			ATP1A1OS
																																			AGBL4
																																			MFSD2A
																																			C1orf198
																																			PPP1R15B
																																			ATG4C
																																			MAEL
																																			PRPF38A
																																			SYTL1
																																			IGSF21
																																			LSM10
																																			C1orf94
																																			DISP1
																																			SNHG12
																																			FAM40A
																																			RGS8
																																			SLC45A3
																																			DOCK7
																																			KIAA1751
																																			WNT3A
																																			NAV1
																																			SEC16B
																																			AQP10
																																			LHX4
																																			SLAMF9
																																			KIAA2013
																																			THAP3
																																			C1orf201
																																			PYGO2
																																			ANGEL2
																																			SPOCD1
																																			ZNF697
																																			IGFN1
																																			NUP210L
																																			BTF3L4
																																			UBXN11
																																			NEXN
																																			CENPL
																																			DUSP27
																																			RCSD1
																																			MEX3A
																																			METTL18
																																			GORAB
																																			C1orf105
																																			TMEM183A
																																			HIST3H2A
																																			PIGM
																																			IGSF8
																																			C1orf158
																																			LEMD1
																																			ZNF670
																																			FBXO44
																																			ATPIF1
																																			SNORD46
																																			SNORD38A
																																			SNORD38B
																																			DNAJA1P5
																																			C1orf85
																																			MED8
																																			KTI12
																																			C1orf212
																																			ADC
																																			TMEM54
																																			HENMT1
																																			TOE1
																																			NLRP3
																																			ERMAP
																																			PGLYRP3
																																			CSMD2
																																			MYSM1
																																			GNRHR2
																																			CROCCP3
																																			FHAD1
																																			SLAMF6
																																			OSBPL9
																																			SLC26A9
																																			LOC115110
																																			OMA1
																																			RAB42
																																			FCRL1
																																			FCRL3
																																			LRRC42
																																			GBP4
																																			GBP5
																																			FAM46B
																																			FMO9P
																																			FAM36A
																																			RBP7
																																			TSEN15
																																			FAM129A
																																			SNAP47
																																			ACAP3
																																			TADA1
																																			THEM4
																																			SH2D1B
																																			SSX2IP
																																			UBE2J2
																																			OLFM3
																																			GABPB2
																																			TCHHL1
																																			RPTN
																																			CCDC163P
																																			TDRD10
																																			SHE
																																			C1orf172
																																			C1orf96
																																			LRRC38
																																			AADACL3
																																			PUSL1
																																			B3GALT6
																																			WDR63
																																			KLHDC9
																																			AXDND1
																																			MAB21L3
																																			IFFO2
																																			HIST2H3C
																																			SLC44A3
																																			ATXN7L2
																																			C1orf194
																																			LYPLAL1
																																			OR2M5
																																			OR2M3
																																			OR2T12
																																			OR14C36
																																			OR2T34
																																			OR2T10
																																			OR2T4
																																			OR2T11
																																			ATP6V1G3
																																			ASB17
																																			TYW3
																																			C1orf173
																																			LRRIQ3
																																			TPRG1L
																																			FAM213B
																																			MYOM3
																																			DMBX1
																																			OR10J5
																																			TMCO2
																																			ZNF684
																																			TCEANC2
																																			PODN
																																			LRRC39
																																			GJB4
																																			HMGB4
																																			RNF19B
																																			DCST2
																																			DNAH14
																																			OR2B11
																																			ZNF648
																																			TEDDM1
																																			C1orf122
																																			OSCP1
																																			C1orf216
																																			KLHDC7A
																																			VWA5B1
																																			UBXN10
																																			C1orf87
																																			ARL8A
																																			SYT2
																																			LOC127841
																																			GOLT1A
																																			UHMK1
																																			FCRLB
																																			WDR64
																																			C1orf131
																																			LIX1L
																																			HSD3BP4
																																			SPATA17
																																			EDARADD
																																			KLF17
																																			TMEM125
																																			C1orf182
																																			IQGAP3
																																			APOA1BP
																																			ARHGEF19
																																			MRPL55
																																			HIST3H2BB
																																			DRAM2
																																			C1orf88
																																			C1orf162
																																			OR10T2
																																			OR6P1
																																			OR10X1
																																			OR10Z1
																																			OR6K6
																																			OR6N1
																																			TATDN3
																																			S100A16
																																			NEK7
																																			ACTRT2
																																			MIB2
																																			ITLN2
																																			SYT6
																																			C1orf74
																																			CREB3L4
																																			C1orf127
																																			BROX
																																			SAMD11
																																			LOC148413
																																			SAMD13
																																			C1orf52
																																			PHF13
																																			C1orf51
																																			TMEM56
																																			NBPF4
																																			UBE2U
																																			SLC35F3
																																			LOC148696
																																			LOC148709
																																			PTPRVP
																																			HFE2
																																			ANKRD35
																																			FAM163A
																																			B3GALNT2
																																			MFSD4
																																			PM20D1
																																			C1orf150
																																			LOC148824
																																			SLC30A7
																																			CCDC27
																																			C1orf213
																																			KNCN
																																			MOB3C
																																			GLIS1
																																			LELP1
																																			RC3H1
																																			MGC27382
																																			DCDC2B
																																			ZNF362
																																			LOC149086
																																			DCST1
																																			CNIH3
																																			LOC149134
																																			MANEAL
																																			IL23R
																																			METTL11B
																																			FAM78B
																																			SHISA4
																																			EXOC8
																																			PDIK1L
																																			BNIPL
																																			CLDN19
																																			WDR65
																																			C1orf210
																																			CCDC24
																																			BTBD19
																																			CCDC17
																																			LRRC71
																																			C1orf64
																																			RNF187
																																			RP11-165H20.1
																																			PYHIN1
																																			C1orf227
																																			FAM71A
																																			SLC2A7
																																			DENND2C
																																			GBP6
																																			LPPR5
																																			FNDC7
																																			DENND1B
																																			TDRD5
																																			TOR1AIP2
																																			CALML6
																																			IL28RA
																																			CYP4Z2P
																																			CITED4
																																			FLJ40434
																																			C1orf177
																																			SPRR4
																																			KANK4
																																			SASS6
																																			C1orf55
																																			CNST
																																			FAM43B
																																			PPIAL4A
																																			HFM1
																																			PAQR7
																																			TTC24
																																			C1orf65
																																			UBL4B
																																			PDIA3P
																																			EIF2C3
																																			EIF2C4
																																			LCE4A
																																			ALG14
																																			FAM76A
																																			LINC00466
																																			C1orf168
																																			TMEM201
																																			TMEM61
																																			CYP4Z1
																																			C1orf86
																																			CDCP2
																																			SLC5A9
																																			CC2D1B
																																			NBPF11
																																			NUDT17
																																			FLJ23867
																																			TXLNA
																																			TCTEX1D1
																																			PLD5
																																			C1orf100
																																			SPAG17
																																			SLFNL1
																																			KRTCAP2
																																			CRTC2
																																			C1orf126
																																			IBA57
																																			HIPK1
																																			SLC44A5
																																			ATAD3C
																																			AKR7L
																																			AKR7A2P1
																																			TMEM9
																																			FNDC5
																																			EPHX4
																																			LOC254099
																																			TTLL10
																																			AKNAD1
																																			SLC41A1
																																			OR2T6
																																			LCE5A
																																			TMCO4
																																			MCOLN2
																																			COL24A1
																																			LOC255654
																																			PCSK9
																																			SYT14
																																			ST6GALNAC3
																																			C1orf101
																																			ZNF683
																																			ARHGAP30
																																			C1orf192
																																			NEGR1
																																			ASPM
																																			MDS2
																																			CYP4X1
																																			MAGI3
																																			TIPRL
																																			NPHP4
																																			BEST4
																																			PGBD2
																																			FAM19A3
																																			RIIAD1
																																			THEM5
																																			OR2L13
																																			SLC9A11
																																			OR14A16
																																			CYP4A22
																																			C1orf185
																																			LOC284551
																																			NBPF15
																																			LINC00303
																																			LOC284576
																																			LOC284578
																																			LOC284581
																																			FAM41C
																																			FAM102B
																																			SYPL2
																																			CYB561D1
																																			ANKRD34A
																																			RUSC1-AS1
																																			LOC284632
																																			LOC284648
																																			DKFZP564C196
																																			RSPO1
																																			EPHA10
																																			LOC284661
																																			C1orf204
																																			C1orf111
																																			LOC284688
																																			ZNF326
																																			BTBD8
																																			HNRNPU-AS1
																																			RIMKLA
																																			SLC25A34
																																			ESPNP
																																			LIN9
																																			VN1R5
																																			HIST2H2AB
																																			PPM1J
																																			HIST2H3A
																																			HIST2H2BC
																																			HIST2H2BA
																																			FAM151A
																																			S100A7A
																																			LINGO4
																																			RXFP4
																																			ANKRD45
																																			LOC339442
																																			C1orf174
																																			KLHL17
																																			TMEM240
																																			TMEM52
																																			FAM5C
																																			MTMR9LP
																																			ZBTB8OS
																																			TFAP2E
																																			ZNF678
																																			PRSS38
																																			LOC339505
																																			C1orf110
																																			FAM58BP
																																			LOC339524
																																			LOC339529
																																			LOC339535
																																			C1orf228
																																			ZNF642
																																			RD3
																																			AADACL4
																																			PRAMEF5
																																			HNRNPCL1
																																			PRAMEF9
																																			PRAMEF10
																																			CCDC18
																																			OR6F1
																																			OR2W3
																																			OR2T8
																																			OR2T3
																																			MYBPHL
																																			OR10R2
																																			FCRL6
																																			KCNT2
																																			BARHL2
																																			HSP90B3P
																																			NBPF7
																																			TCTEX1D4
																																			OR2T29
																																			SERINC2
																																			FAM159A
																																			FAM131C
																																			LCE1A
																																			LCE1B
																																			LCE1C
																																			LCE1D
																																			LCE1E
																																			LCE1F
																																			LCE2A
																																			LCE2C
																																			LCE2D
																																			LCE3A
																																			LCE3B
																																			LCE3C
																																			LCE3E
																																			PADI6
																																			RGSL1
																																			BMP8A
																																			IRF2BP2
																																			ZBTB41
																																			CYCSP52
																																			C1orf187
																																			SPATA21
																																			CCDC23
																																			ATPAF1-AS1
																																			HEATR8
																																			FAM73A
																																			LOC375010
																																			PEAR1
																																			SFT2D2
																																			MIA3
																																			C1orf95
																																			FAM89A
																																			AGRN
																																			RPS10P7
																																			APITD1
																																			CATSPER4
																																			NSUN4
																																			GPR153
																																			ILDR2
																																			FAM132A
[truncated: 414 more rows]

[truncated: 6 more sheets: 11Subgroup_enriched_27me3_peaks, 12Subgroup_recurrent_27me3peaks, 13_27me3_GISTIC_overlap_genes, 14_Neuron-like-gene-list, 15_Primers, 16_ZIC1_target_TFs_subgroup]
