# Supplementary material for: ZIC1 is a context-dependent medulloblastoma driver in the rhombic lip
Source: Nat Genet. 2025 Jan 3;57(1):88–102. doi: 10.1038/s41588-024-02014-z (PMC11735403; doi:10.1038/s41588-024-02014-z)
Supplement: Supplementary file 4 — Data point values for cell proliferation, NSG mouse BLI and survival figures. [file 41588_2024_2014_MOESM4_ESM.zip]

Archive with 7 entries (6 files):
- Fig_6_data_points/
- Fig_6_data_points/Fig_6a_D425GL_Z1_4_indiv_components_MTS_d3-6.xlsx
- Fig_6_data_points/Fig_6b_D283_proliferation_assay_data.xlsx
- Fig_6_data_points/Fig_6f_D425GL_BLI_data.xlsx
- Fig_6_data_points/Fig_6g_D425GL_xenograft_survival_data.xlsx
- Fig_6_data_points/Fig_6l_MB051_BLI_avg_radiance.xlsx
- Fig_6_data_points/Fig_6m_MB051_xenograft_survival_data.xlsx
