# Supplementary material for: ZIC1 is a context-dependent medulloblastoma driver in the rhombic lip
Source: Nat Genet. 2025 Jan 3;57(1):88–102. doi: 10.1038/s41588-024-02014-z (PMC11735403; doi:10.1038/s41588-024-02014-z)
Supplement: Supplementary file 4 — Data point values for cell proliferation, NSG mouse BLI and survival figures. [file 41588_2024_2014_MOESM4_ESM.zip › Fig_6_data_points/Fig_6a_D425GL_Z1_4_indiv_components_MTS_d3-6.xlsx]

## Sheet: D425GL_Z1_4_indiv_components_MT
sample	MTS_value (average of 6 technical replicates)	day
BFP	0.259333	3
BFP	0.253	3
BFP	0.233333	3
ZIC1	0.277667	3
ZIC1	0.243833	3
ZIC1	0.262833	3
ZIC4	0.3665	3
ZIC4	0.348167	3
ZIC4	0.353833	3
ZIC1_4	0.2285	3
ZIC1_4	0.205	3
ZIC1_4	0.243833	3
BFP	0.568667	6
BFP	0.669167	6
BFP	0.664167	6
ZIC1	0.5605	6
ZIC1	0.486667	6
ZIC1	0.5525	6
ZIC4	0.736167	6
ZIC4	0.6475	6
ZIC4	0.652167	6
ZIC1_4	0.496833	6
ZIC1_4	0.449833	6
ZIC1_4	0.441167	6
