# Supplementary material for: ZIC1 is a context-dependent medulloblastoma driver in the rhombic lip
Source: Nat Genet. 2025 Jan 3;57(1):88–102. doi: 10.1038/s41588-024-02014-z (PMC11735403; doi:10.1038/s41588-024-02014-z)
Supplement: Supplementary file 4 — Data point values for cell proliferation, NSG mouse BLI and survival figures. [file 41588_2024_2014_MOESM4_ESM.zip › Fig_6_data_points/Fig_6b_D283_proliferation_assay_data.xlsx]

## Sheet: Sheet1
	BFP						ZIC1						ZIC4						ZIC1/4
day 0	0.1	0.1	0.1	0.1	0.1		0.1	0.1	0.1	0.1	0.1		0.1	0.1	0.1	0.1	0.1		0.1	0.1	0.1	0.1	0.1
day 1	0.14	0.12	0.079	0.095	0.11		0.12	0.11	0.12	0.12	0.12		0.097	0.1	0.1	0.07	0.1		0.13	0.12	0.13	0.13	0.14
day 3	0.32	0.39	0.39	0.4	0.37		0.3	0.33	0.32	0.37	0.31		0.3	0.34	0.34	0.34	0.31		0.24	0.3	0.27	0.28	0.27
day 5	1.58	1.67	1.65	1.57	1.49		0.89	0.89	0.94	0.88	0.93		1.14	1.08	1.05	0.98	1.03		0.8	0.99	0.97	0.85	0.74
