# Supplementary material for: ZIC1 is a context-dependent medulloblastoma driver in the rhombic lip
Source: Nat Genet. 2025 Jan 3;57(1):88–102. doi: 10.1038/s41588-024-02014-z (PMC11735403; doi:10.1038/s41588-024-02014-z)
Supplement: Supplementary file 4 — Data point values for cell proliferation, NSG mouse BLI and survival figures. [file 41588_2024_2014_MOESM4_ESM.zip › Fig_6_data_points/Fig_6f_D425GL_BLI_data.xlsx]

## Sheet: 210619_BLI_avg_radiance
BLI	Week	Vector
17800	week2	BFP
129000	week2	BFP
78100	week2	BFP
219000	week2	BFP
132000	week2	BFP
75500	week2	BFP
19500	week2	ZIC1_4
57800	week2	ZIC1_4
42100	week2	ZIC1_4
16400	week2	ZIC1_4
1900000	week3	BFP
1190000	week3	BFP
998000	week3	BFP
931000	week3	BFP
665000	week3	BFP
590000	week3	BFP
581000	week3	BFP
237000	week3	BFP
273000	week3	BFP
43600	week3	BFP
24700	week3	BFP
196000	week3	ZIC1_4
155000	week3	ZIC1_4
61300	week3	ZIC1_4
27600	week3	ZIC1_4
21700	week3	ZIC1_4
18700	week3	ZIC1_4
18400	week3	ZIC1_4
10100	week3	ZIC1_4
