# Supplementary material for: ZIC1 is a context-dependent medulloblastoma driver in the rhombic lip
Source: Nat Genet. 2025 Jan 3;57(1):88–102. doi: 10.1038/s41588-024-02014-z (PMC11735403; doi:10.1038/s41588-024-02014-z)
Supplement: Supplementary file 4 — Data point values for cell proliferation, NSG mouse BLI and survival figures. [file 41588_2024_2014_MOESM4_ESM.zip › Fig_6_data_points/Fig_6g_D425GL_xenograft_survival_data.xlsx]

## Sheet: Sheet1
construct	days
BFP	20
BFP	20
BFP	20
BFP	20
BFP	20
BFP	20
BFP	21
BFP	22
BFP	24
BFP	24
BFP	27
ZIC1_4	23
ZIC1_4	25
ZIC1_4	27
ZIC1_4	27
ZIC1_4	27
ZIC1_4	29
ZIC1_4	30
ZIC1_4	30
