# Supplementary material for: ZIC1 is a context-dependent medulloblastoma driver in the rhombic lip
Source: Nat Genet. 2025 Jan 3;57(1):88–102. doi: 10.1038/s41588-024-02014-z (PMC11735403; doi:10.1038/s41588-024-02014-z)
Supplement: Supplementary file 4 — Data point values for cell proliferation, NSG mouse BLI and survival figures. [file 41588_2024_2014_MOESM4_ESM.zip › Fig_6_data_points/Fig_6l_MB051_BLI_avg_radiance.xlsx]

## Sheet: 220614_updated_BT2019051_BLI_av
BLI	Week	Vector
39000	1	BFP
59900	1	BFP
18900	1	BFP
86600	1	BFP
200000	1	BFP
30800	1	ZIC1_4
3250000	2	BFP
2620000	2	BFP
2520000	2	BFP
2120000	2	BFP
1960000	2	BFP
1840000	2	BFP
635000	2	BFP
546000	2	ZIC1_4
463000	2	ZIC1_4
434000	2	ZIC1_4
25600	2	ZIC1_4
11900	2	ZIC1_4
