# Supplementary material for: ZIC1 is a context-dependent medulloblastoma driver in the rhombic lip
Source: Nat Genet. 2025 Jan 3;57(1):88–102. doi: 10.1038/s41588-024-02014-z (PMC11735403; doi:10.1038/s41588-024-02014-z)
Supplement: Supplementary file 4 — Data point values for cell proliferation, NSG mouse BLI and survival figures. [file 41588_2024_2014_MOESM4_ESM.zip › Fig_6_data_points/Fig_6m_MB051_xenograft_survival_data.xlsx]

## Sheet: Sheet1
days	censor	vector
20	1	BFP
22	1	BFP
15	1	BFP
20	1	BFP
19	1	BFP
17	1	BFP
18	1	BFP
22	1	ZIC1_4
22	1	ZIC1_4
26	1	ZIC1_4
21	1	ZIC1_4
21	1	ZIC1_4
