# Supplementary material for: ZIC1 is a context-dependent medulloblastoma driver in the rhombic lip
Source: Nat Genet. 2025 Jan 3;57(1):88–102. doi: 10.1038/s41588-024-02014-z (PMC11735403; doi:10.1038/s41588-024-02014-z)
Supplement: Supplementary file 5 — Uncropped and unprocessed gel images. [file 41588_2024_2014_MOESM5_ESM.zip]

Archive with 7 entries (7 files):
- Fig_6c_D283_ZIC4_H3.tif
- Fig_6c_D283_ZIC4_ZIC4.tif
- Fig_6c_D425_D283_ZIC1_H3.tif
- Fig_6c_D425_D283_ZIC1_ZIC1.tif
- Fig_6c_D425_ZIC4_H3.tif
- Fig_6c_D425_ZIC4_ZIC4.tif
- Fig_6c_D425_ZIC4_ZIC4_labeled.tif
