# Supplementary material for: ZIC1 is a context-dependent medulloblastoma driver in the rhombic lip
Source: Nat Genet. 2025 Jan 3;57(1):88–102. doi: 10.1038/s41588-024-02014-z (PMC11735403; doi:10.1038/s41588-024-02014-z)
Supplement: Supplementary file 6 — Uncropped and unprocessed gel images. [file 41588_2024_2014_MOESM6_ESM.zip]

Archive with 4 entries (4 files):
- Fig_7e_D283_zic1-g-GAPDH.tif
- Fig_7e_D283_zic1-r-FLAG.tif
- Fig_7g_D283_zic1_chx_g_actin.tif
- Fig_7g_D283_zic1_chx_r_FLAG.tif
