# Supplementary material for: ZIC1 is a context-dependent medulloblastoma driver in the rhombic lip
Source: Nat Genet. 2025 Jan 3;57(1):88–102. doi: 10.1038/s41588-024-02014-z (PMC11735403; doi:10.1038/s41588-024-02014-z)
Supplement: Supplementary file 7 — Data point values for cell proliferation, NSG mouse BLI and survival figures. [file 41588_2024_2014_MOESM7_ESM.zip › Fig_7_data_points/Fig_7b_D425_proliferation_assay_data.xlsx]

## Sheet: Sheet1
Days	pCDH-mcherry			WT			R294C			P301S			E317D			S346R			S399F			S403F			N441S
0	0.12	0.12	0.12	0.12	0.12	0.12	0.12	0.12	0.12	0.12	0.12	0.12	0.12	0.12	0.12	0.12	0.12	0.12	0.12	0.12	0.12	0.12	0.12	0.12	0.12	0.12	0.12
2	0.36	0.44	0.43	0.36	0.35	0.31	0.35	0.36	0.43	0.37	0.33	0.41	0.31	0.32	0.34	0.34	0.31	0.33	0.28	0.22	0.28	0.33	0.29	0.26	0.3	0.35	0.29
4	1.44	1.44	1.44	0.84	1.04	0.96	1.2	1.3	1.22	0.96	1.04	1	0.96	0.8	0.76	0.86	0.92	1	0.6	0.58	0.64	0.76	0.76	0.86	0.76	0.74	0.84
6	4.9	4.97	5.09	2.7	2.01	2.26	3.83	3.65	3.27	2.89	3.14	3.33	2.14	2.07	2.33	2.64	2.77	2.7	1.26	1.7	1.57	1.76	1.51	1.82	1.89	2.2	1.89
