# Supplementary material for: ZIC1 is a context-dependent medulloblastoma driver in the rhombic lip
Source: Nat Genet. 2025 Jan 3;57(1):88–102. doi: 10.1038/s41588-024-02014-z (PMC11735403; doi:10.1038/s41588-024-02014-z)
Supplement: Supplementary file 7 — Data point values for cell proliferation, NSG mouse BLI and survival figures. [file 41588_2024_2014_MOESM7_ESM.zip › Fig_7_data_points/Fig_7d_D283_cell_competetion_assay_data.xlsx]

## Sheet: Sheet1
Days	pCDH-mcherry			WT			R294C			P301S			E317D			S346R			S399F			S403F			N441S
0	100	100	100	100	100	100	100	100	100	100	100	100	100	100	100	100	100	100	100	100	100	100	100	100	100	100	100
4	91.9	91	90.9	75	76.4	82.6	93.8	94.6	94	86.4	86.3	87	87	90.2	91.6	79.6	79.5	81.6	52.3	54.3	59.8	47.6	52.6	56.9	74.9	74	77.7
8	93.3	94.2	95.1	64.2	75.2	83.6	89.9	94	94.7	83.6	85.8	88	78	82.6	87.8	68.8	71	75	38.6	43.9	48.9	38.9	42.6	47.7	72.8	75.7	80
15	93	93.6	93.9	42.6	47.3	48.2	82.8	84.3	84.1	60.2	63.3	62	40.4	45.9	43.6	38.1	41.8	43.5	10.2	11.5	12.7	9.9	11.1	11.1	43	43.3	45.3
