# Supplementary material for: ZIC1 is a context-dependent medulloblastoma driver in the rhombic lip
Source: Nat Genet. 2025 Jan 3;57(1):88–102. doi: 10.1038/s41588-024-02014-z (PMC11735403; doi:10.1038/s41588-024-02014-z)
Supplement: Supplementary file 7 — Data point values for cell proliferation, NSG mouse BLI and survival figures. [file 41588_2024_2014_MOESM7_ESM.zip › Fig_7_data_points/Fig_7f_D283_ZIC1_constructs_WB_data.xlsx]

## Sheet: Sheet1
			1st replicate
	transduction efficiency		norm_to_gapdh	norm_to_transduction_efficiency	norm to WT
WT	1		0.227876	0.684312	1
294	1.15616		0.372114	0.966529	1.41241
301	1.13213		0.251266	0.666489	0.973955
399	1.05405		0.81448	2.32046	3.39093
403	1		0.874347	2.62567	3.83694
			2nd replicate
	transduction efficiency		norm_to_gapdh	norm_to_transduction_efficiency	norm to WT			Average
WT	1		0.626041	0.626041	1				Rep1	Rep2	Rep3
294	1		0.790922	0.790922	1.26337			WT	1	1	1
301	1.00443		0.717873	0.714707	1.14163			R294C	1.41241	1.26337	1.60297
399	0.924695		1.06542	1.15219	1.84043			P301S	0.973955	1.14163	1.36808
403	0.859358		1.22664	1.42739	2.28002			S399F	3.39093	1.84043	3.83814
								S403F	3.83694	2.28002	2.77395
			3rd replicate
	transduction efficiency		norm_to_gapdh	norm_to_transduction_efficiency	norm to WT
WT	1		0.262001	0.262001	1
294	1.00765		0.42319	0.41998	1.60297
301	0.992355		0.355697	0.358437	1.36808
399	1.0948		1.10093	1.00559	3.83814
403	1.0474		0.761228	0.726778	2.77395
