# Supplementary material for: ZIC1 is a context-dependent medulloblastoma driver in the rhombic lip
Source: Nat Genet. 2025 Jan 3;57(1):88–102. doi: 10.1038/s41588-024-02014-z (PMC11735403; doi:10.1038/s41588-024-02014-z)
Supplement: Supplementary file 7 — Data point values for cell proliferation, NSG mouse BLI and survival figures. [file 41588_2024_2014_MOESM7_ESM.zip › Fig_7_data_points/Fig_7h_D283_CHX_data.xlsx]

## Sheet: Sheet1
	hrs	rep1	rep2			average	STDEV
WT	0	1	1		WT	1	0
	2	0.831891	0.838737			0.835314	0.00484106
	5	0.577238	0.365341			0.471289	0.149834
	8	0.453349	0.296337			0.374843	0.111025
	12	0.385765	0.264553			0.325159	0.0857099
R294C	0	1	1		Group4_M	1	0
	2	0.870657	0.895724			0.83033	0.0741648
	5	0.592295	0.861244			0.626815	0.161629
	8	0.4778	0.813739			0.562972	0.167554
	12	0.403323	0.64022			0.476269	0.113051
P301S	0	1	1		SHH_M	1	0
	2	0.827522	0.727419			0.984169	0.0583216
	5	0.56034	0.49338			0.964286	0.0872064
	8	0.493839	0.466509			1.03603	0.197023
	12	0.462388	0.399146			1.07044	0.311742
S399F	0	1	1
	2	1.06666	0.984075
	5	0.921302	1.08551
	8	0.982082	1.2978
	12	0.892774	1.53249
S403F	0	1	1
	2	0.941475	0.944464
	5	0.885096	0.965236
	8	0.823889	1.04036
	12	0.873211	0.98329
