# Supplementary material for: ZIC1 is a context-dependent medulloblastoma driver in the rhombic lip
Source: Nat Genet. 2025 Jan 3;57(1):88–102. doi: 10.1038/s41588-024-02014-z (PMC11735403; doi:10.1038/s41588-024-02014-z)
Supplement: Supplementary file 8 — Uncropped and unprocessed gel images. [file 41588_2024_2014_MOESM8_ESM.zip]

Archive with 2 entries (2 files):
- Fig_8c_GNP_Zic1_CHX.tif
- __MACOSX/._Fig_8c_GNP_Zic1_CHX.tif
