# Supplementary material for: ZIC1 is a context-dependent medulloblastoma driver in the rhombic lip
Source: Nat Genet. 2025 Jan 3;57(1):88–102. doi: 10.1038/s41588-024-02014-z (PMC11735403; doi:10.1038/s41588-024-02014-z)
Supplement: Supplementary file 9 — Data point values for cell proliferation, NSG mouse BLI and survival figures. [file 41588_2024_2014_MOESM9_ESM.zip]

Archive with 3 entries (2 files):
- Fig_8_data_points/
- Fig_8_data_points/Fig_8b_GNP_EdU_proliferation_assay_data.xlsx
- Fig_8_data_points/Fig_8c_GNP_CHX_data.xlsx
