# Supplementary material for: ZIC1 is a context-dependent medulloblastoma driver in the rhombic lip
Source: Nat Genet. 2025 Jan 3;57(1):88–102. doi: 10.1038/s41588-024-02014-z (PMC11735403; doi:10.1038/s41588-024-02014-z)
Supplement: Supplementary file 9 — Data point values for cell proliferation, NSG mouse BLI and survival figures. [file 41588_2024_2014_MOESM9_ESM.zip › Fig_8_data_points/Fig_8b_GNP_EdU_proliferation_assay_data.xlsx]

## Sheet: Sheet1
Days	pCDH-mcherry			WT			R294C			P301S			S399F			S403F
2	62.9	60.3	62.1	70.8	71.7	70.3	66	71.9	68.2	65.6	69.5	65.5	71.9	69.8	71.8	71.4	71	72.4
3	36.8	39.8	36.2	47	49.3	45.3	40.9	47.3	44	47.3	45.2	42.2	50.5	47.8	48.1	52	51.9	48.9
4	41.6	41.6	42.4	44.1	47.3	47.4	47.6	46.2	48.1	43.4	44.6	47.4	49.8	51.8	49.8	50.8	52.7	48
