# Supplementary material for: ZIC1 is a context-dependent medulloblastoma driver in the rhombic lip
Source: Nat Genet. 2025 Jan 3;57(1):88–102. doi: 10.1038/s41588-024-02014-z (PMC11735403; doi:10.1038/s41588-024-02014-z)
Supplement: Supplementary file 9 — Data point values for cell proliferation, NSG mouse BLI and survival figures. [file 41588_2024_2014_MOESM9_ESM.zip › Fig_8_data_points/Fig_8c_GNP_CHX_data.xlsx]

## Sheet: Sheet1
hrs	WT				Group4_Mut				SHH_Mut
	WT_rep1	WT_rep2			R294C_rep1	P301S_rep1	R294C_rep1	P301S_rep2	S399F_rep1	S403F_rep1	S399F_rep2	S403F_rep2
0	1	1			1	1	1	1	1	1	1	1
3	0.84633	0.128669			1.58271	0.578209	2.13145	0.667354	0.942843	0.762221	0.878414	1.11707
6	0.0118408	0.0861236			0.469547	0.474278	0.606628	0.264442	0.991459	0.689624	1.01117	0.952217
9	0.00618764	0.0350743			0.0578325	0.544934	0.0342201	0.129932	0.925643	0.70474	1.1722	0.88617
13	0.00465523	0.00759475			0.155245	0.42096	0.136594	0.182814	0.825147	0.792432	0.71761	0.784111
